# Supplementary material for: High-throughput screening of non-conventional yeasts for conversion of organic waste to microbial oils via carboxylate platform
Source: Sci Rep. 2024 Jun 20;14:14233. doi: 10.1038/s41598-024-65150-w (PMC11190255; doi:10.1038/s41598-024-65150-w)
Supplement: Supplementary file 1 — Supplementary Information 1. [file 41598_2024_65150_MOESM1_ESM.xlsx]

## Sheet: Table_summary
Table name	Description
Supplemenary S1 Table 1	List of strains with their taxonomic classification and growth characteristics.
Supplemenary S1 Table 2	Phenotypic data statistics

## Sheet: Suppl._S1_Table1
Supplementary File S1: Taxonomic data
Collection_ID	Scientific Name	Phylum	Subphylum	Class	Order	Family	Genus	Species	Collection	IJS ID	manually_tested	manually_tested_growth	manually_tested_(A:P:B=1:1:3)	manually_tested_media	manually_tested_(A:P:B=2:1:2)	manually_tested_(A:P:B=3:1:1)	Initial_screening_15_g/L_(A:P:B=2:1:2)	Initial_screening_15_g/L_(A:P:B=3:1:1)	Initial_screening_15_g/L_(A:P:B=1:1:3)	Initial_screening_25_g/L_(A:P:B=2:1:2)	Initial_screening_25_g/L_(A:P:B=3:1:1)	Initial_screening_25_g/L_(A:P:B=1:1:3)	Screening_Selection	Fitness_Glc	Fitness_2:1:2	Fitness_3:1:1	Fitness_1:1:3	t_max_Glc	t_max_2:1:2	t_max_3:1:1	t_max_1:1:3	Lag_Glc	Lag_2:1:2	Lag_3:1:1	Lag_1:1:3	Fitness_Glc_SD	Fitness_2:1:2_SD	Fitness_3:1:1_SD	Fitness_1:1:3_SD	t_max_Glc_SD	t_max_2:1:2_SD	t_max_3:1:1_SD	t_max_1:1:3_SD	Lag_Glc_SD	Lag_2:1:2_SD	Lag_3:1:1_SD	Lag_1:1:3_SD	lipid_SD	lipid_content
EXF-13625	Aureobasidium sp.	Ascomycota	Pezizomycotina	Dothideomycetes	Dothideales	Saccotheciaceae	Aureobasidium	sp.	IC Mycosmo, Microbial Culture Collection Ex	1	1	No growth observed	1	SCFA 25 g/L - 1:1:3 only	0	0	0	0	0	0	0	0
EXF-13674	Aureobasidium sp.	Ascomycota	Pezizomycotina	Dothideomycetes	Dothideales	Saccotheciaceae	Aureobasidium	sp.	IC Mycosmo, Microbial Culture Collection Ex	2	1	No growth observed	1	SCFA 25 g/L - 1:1:3 only	0	0	0	0	0	0	0	0
EXF-13677	Aureobasidium sp.	Ascomycota	Pezizomycotina	Dothideomycetes	Dothideales	Saccotheciaceae	Aureobasidium	sp.	IC Mycosmo, Microbial Culture Collection Ex	3	1	No growth observed	1	SCFA 25 g/L - 1:1:3 only	0	0	0	0	0	0	0	0
EXF-7300	Aureobasidium melanogenum	Ascomycota	Pezizomycotina	Dothideomycetes	Dothideales	Saccotheciaceae	Aureobasidium	melanogenum	IC Mycosmo, Microbial Culture Collection Ex	4	0	/	0	None	0	0	0	0	0	0	0	0
EXF-8032	Aureobasidium melanogenum	Ascomycota	Pezizomycotina	Dothideomycetes	Dothideales	Saccotheciaceae	Aureobasidium	melanogenum	IC Mycosmo, Microbial Culture Collection Ex	5	0	/	0	None	0	0	0	0	0	0	0	0
EXF-12920	Aureobasidium melanogenum	Ascomycota	Pezizomycotina	Dothideomycetes	Dothideales	Saccotheciaceae	Aureobasidium	melanogenum	IC Mycosmo, Microbial Culture Collection Ex	6	0	/	0	None	0	0	0	0	0	0	0	0
EXF-13630	Aureobasidium melanogenum	Ascomycota	Pezizomycotina	Dothideomycetes	Dothideales	Saccotheciaceae	Aureobasidium	melanogenum	IC Mycosmo, Microbial Culture Collection Ex	7	0	/	0	None	0	0	0	0	0	0	0	0
EXF-3378	Aureobasidium melanogenum	Ascomycota	Pezizomycotina	Dothideomycetes	Dothideales	Saccotheciaceae	Aureobasidium	melanogenum	IC Mycosmo, Microbial Culture Collection Ex	8	0	/	0	None	0	0	0	0	0	0	0	0
EXF-3399	Aureobasidium melanogenum	Ascomycota	Pezizomycotina	Dothideomycetes	Dothideales	Saccotheciaceae	Aureobasidium	melanogenum	IC Mycosmo, Microbial Culture Collection Ex	9	0	/	0	None	0	0	0	0	0	0	0	0
EXF-150	Aureobasidium pullulans	Ascomycota	Pezizomycotina	Dothideomycetes	Dothideales	Saccotheciaceae	Aureobasidium	pullulans	IC Mycosmo, Microbial Culture Collection Ex	10	0	/	0	None	0	0	0	0	0	0	0	0
EXF-3804	Aureobasidium pullulans	Ascomycota	Pezizomycotina	Dothideomycetes	Dothideales	Saccotheciaceae	Aureobasidium	pullulans	IC Mycosmo, Microbial Culture Collection Ex	11	1	No growth observed	1	SCFA 25 g/L - 1:1:3 only	0	0	0	0	0	0	0	0
EXF-7070	Aureobasidium pullulans	Ascomycota	Pezizomycotina	Dothideomycetes	Dothideales	Saccotheciaceae	Aureobasidium	pullulans	IC Mycosmo, Microbial Culture Collection Ex	12	0	/	0	None	0	0	0	0	1	0	0	0
EXF-14321	Aureobasidium pullulans	Ascomycota	Pezizomycotina	Dothideomycetes	Dothideales	Saccotheciaceae	Aureobasidium	pullulans	IC Mycosmo, Microbial Culture Collection Ex	13	0	/	0	None	0	0	0	0	0	0	0	0
EXF-10728	Aureobasidium sp.	Ascomycota	Pezizomycotina	Dothideomycetes	Dothideales	Saccotheciaceae	Aureobasidium	sp.	IC Mycosmo, Microbial Culture Collection Ex	14	0	/	0	None	0	0	0	0	0	0	0	0
EXF-12377	Aureobasidium subglaciale	Ascomycota	Pezizomycotina	Dothideomycetes	Dothideales	Saccotheciaceae	Aureobasidium	subglaciale	IC Mycosmo, Microbial Culture Collection Ex	15	1	No growth observed	1	SCFA 25 g/L - 1:1:3 only	0	0	0	0	0	0	0	0
EXF-2481	Aureobasidium subglaciale	Ascomycota	Pezizomycotina	Dothideomycetes	Dothideales	Saccotheciaceae	Aureobasidium	subglaciale	IC Mycosmo, Microbial Culture Collection Ex	16	1	No growth observed	1	SCFA 25 g/L - 1:1:3 only	0	0	0	0	0	0	0	0
EXF-8845	Aureobasidium subglaciale	Ascomycota	Pezizomycotina	Dothideomycetes	Dothideales	Saccotheciaceae	Aureobasidium	subglaciale	IC Mycosmo, Microbial Culture Collection Ex	17	1	No growth observed	1	SCFA 25 g/L - 1:1:3 only	0	0	0	0	0	0	0	0
EXF-12909	Aureobasidium pullulans	Ascomycota	Pezizomycotina	Dothideomycetes	Dothideales	Saccotheciaceae	Aureobasidium	pullulans	IC Mycosmo, Microbial Culture Collection Ex	18	0	/	0	None	0	0	0	0	0	0	0	0
EXF-8585	Aureobasidium sp.	Ascomycota	Pezizomycotina	Dothideomycetes	Dothideales	Saccotheciaceae	Aureobasidium	sp.	IC Mycosmo, Microbial Culture Collection Ex	19	0	/	0	None	0	0	0	0	0	0	0	0
EXF-11394	Aureobasidium sp.	Ascomycota	Pezizomycotina	Dothideomycetes	Dothideales	Saccotheciaceae	Aureobasidium	sp.	IC Mycosmo, Microbial Culture Collection Ex	20	1	No growth observed	1	SCFA 25 g/L - 1:1:3 only	0	0	0	0	0	0	0	0
EXF-3398	Aureobasidium namibiae	Ascomycota	Pezizomycotina	Dothideomycetes	Dothideales	Saccotheciaceae	Aureobasidium	namibiae	IC Mycosmo, Microbial Culture Collection Ex	22	1	No growth observed	1	SCFA 25 g/L - 1:1:3 only	0	0	0	0	0	0	0	0
EXF-11065	Barnettozyma californica	Ascomycota	Saccharomycotina	Saccharomycetes	Phaffomycetales	Phaffomycetaceae	Barnettozyma	californica	IC Mycosmo, Microbial Culture Collection Ex	23	0	/	0	None	0	0	0	1	0	0	0	0
EXF-11066	Barnettozyma californica	Ascomycota	Saccharomycotina	Saccharomycetes	Phaffomycetales	Phaffomycetaceae	Barnettozyma	californica	IC Mycosmo, Microbial Culture Collection Ex	24	0	/	0	None	0	0	0	1	0	0	0	0
EXF-13165	Barnettozyma californica	Ascomycota	Saccharomycotina	Saccharomycetes	Phaffomycetales	Phaffomycetaceae	Barnettozyma	californica	IC Mycosmo, Microbial Culture Collection Ex	25	0	/	0	None	0	0	0	1	1	0	0	0
EXF-9815	Buckleyzyma aurantiaca	Basidiomycota	Pucciniomycotina	Cystobasidiomycetes	Buckleyzymales	Buckleyzymaceae	Buckleyzyma	aurantiaca	IC Mycosmo, Microbial Culture Collection Ex	26	1	No growth observed	1	SCFA 25 g/L - 1:1:3 only	0	0	0	0	0	0	0	0
EXF-6806	Bullera alba	Basidiomycota	Agaricomycotina	Tremellomycetes	Tremellales	Bulleraceae	Bullera	alba	IC Mycosmo, Microbial Culture Collection Ex	27	1	No growth observed	1	SCFA 25 g/L - 1:1:3 only	0	0	0	0	0	0	0	0
EXF-11399	Bullera alba	Basidiomycota	Agaricomycotina	Tremellomycetes	Tremellales	Bulleraceae	Bullera	alba	IC Mycosmo, Microbial Culture Collection Ex	28	1	No growth observed	1	SCFA 25 g/L - 1:1:3 only	0	0	0	0	0	0	0	0
EXF-1533	Bullera alba	Basidiomycota	Agaricomycotina	Tremellomycetes	Tremellales	Bulleraceae	Bullera	alba	IC Mycosmo, Microbial Culture Collection Ex	29	1	No growth observed	1	SCFA 25 g/L - 1:1:3 only	0	0	0	0	0	0	0	0
EXF-1587	Bullera alba	Basidiomycota	Agaricomycotina	Tremellomycetes	Tremellales	Bulleraceae	Bullera	alba	IC Mycosmo, Microbial Culture Collection Ex	30	1	No growth observed	1	SCFA 25 g/L - 1:1:3 only	0	0	0	0	0	0	0	0
EXF-11400	Bullera alba	Basidiomycota	Agaricomycotina	Tremellomycetes	Tremellales	Bulleraceae	Bullera	alba	IC Mycosmo, Microbial Culture Collection Ex	31	1	No growth observed	1	SCFA 25 g/L - 1:1:3 only	0	0	0	0	0	0	0	0
EXF-6547	Bullera alba	Basidiomycota	Agaricomycotina	Tremellomycetes	Tremellales	Bulleraceae	Bullera	alba	IC Mycosmo, Microbial Culture Collection Ex	32	1	No growth observed	1	SCFA 25 g/L - 1:1:3 only	0	0	0	0	0	0	0	0
EXF-10777	Dioszegia hungarica	Basidiomycota	Agaricomycotina	Tremellomycetes	Tremellales	Bulleribasidiaceae	Dioszegia	hungarica	IC Mycosmo, Microbial Culture Collection Ex	33	1	No growth observed	1	SCFA 25 g/L - 1:1:3 only	0	0	0	0	0	0	0	0
EXF-14675	Bullera coprosmae	Basidiomycota	Agaricomycotina	Tremellomycetes	Tremellales	Bulleraceae	Bullera	coprosmae	IC Mycosmo, Microbial Culture Collection Ex	34	1	No growth observed	1	SCFA 25 g/L - 1:1:3 only	0	0	0	0	0	0	0	0
EXF-7275	Bullera coprosmae	Basidiomycota	Agaricomycotina	Tremellomycetes	Tremellales	Bulleraceae	Bullera	coprosmae	IC Mycosmo, Microbial Culture Collection Ex	35	1	No growth observed	1	SCFA 25 g/L - 1:1:3 only	0	0	0	0	0	0	0	0
EXF-9831	Vishniacozyma globispora	Basidiomycota	Agaricomycotina	Tremellomycetes	Tremellales	Bulleribasidiaceae	Vishniacozyma	globispora	IC Mycosmo, Microbial Culture Collection Ex	36	1	No growth observed	1	SCFA 25 g/L - 1:1:3 only	0	0	0	0	0	0	0	0
EXF-9858	Vishniacozyma globispora	Basidiomycota	Agaricomycotina	Tremellomycetes	Tremellales	Bulleribasidiaceae	Vishniacozyma	globispora	IC Mycosmo, Microbial Culture Collection Ex	37	1	No growth observed	1	SCFA 25 g/L - 1:1:3 only	0	0	0	0	0	0	0	0
EXF-13853	Bullera alba	Basidiomycota	Agaricomycotina	Tremellomycetes	Tremellales	Bulleraceae	Bullera	alba	IC Mycosmo, Microbial Culture Collection Ex	38	1	No growth observed	1	SCFA 25 g/L - 1:1:3 only	0	0	0	0	0	0	0	0
EXF-13919	Bullera alba	Basidiomycota	Agaricomycotina	Tremellomycetes	Tremellales	Bulleraceae	Bullera	alba	IC Mycosmo, Microbial Culture Collection Ex	39	1	No growth observed	1	SCFA 25 g/L - 1:1:3 only	0	0	0	0	0	0	0	0
EXF-10943	Bullera sp.	Basidiomycota	Agaricomycotina	Tremellomycetes	Tremellales	Bulleraceae	Bullera	sp.	IC Mycosmo, Microbial Culture Collection Ex	40	1	No growth observed	1	SCFA 25 g/L - 1:1:3 only	0	0	0	0	0	0	0	0
EXF-10944	Bullera sp.	Basidiomycota	Agaricomycotina	Tremellomycetes	Tremellales	Bulleraceae	Bullera	sp.	IC Mycosmo, Microbial Culture Collection Ex	41	1	No growth observed	1	SCFA 25 g/L - 1:1:3 only	0	0	0	0	0	0	0	0
EXF-10946	Bullera sp.	Basidiomycota	Agaricomycotina	Tremellomycetes	Tremellales	Bulleraceae	Bullera	sp.	IC Mycosmo, Microbial Culture Collection Ex	42	1	No growth observed	1	SCFA 25 g/L - 1:1:3 only	0	0	0	0	0	0	0	0
EXF-10941	Bullera sp.	Basidiomycota	Agaricomycotina	Tremellomycetes	Tremellales	Bulleraceae	Bullera	sp.	IC Mycosmo, Microbial Culture Collection Ex	43	1	No growth observed	1	SCFA 25 g/L - 1:1:3 only	0	0	0	0	0	0	0	0
EXF-13102	Glaciozyma sp.	Basidiomycota	Pucciniomycotina	Microbotryomycetes	Kriegeriales	Camptobasidiaceae	Glaciozyma	sp.	IC Mycosmo, Microbial Culture Collection Ex	44	1	No growth observed	1	SCFA 25 g/L - 1:1:3 only	0	0	0	0	0	0	0	0
EXF-12591	Glaciozyma watsonii	Basidiomycota	Pucciniomycotina	Microbotryomycetes	Kriegeriales	Camptobasidiaceae	Glaciozyma	watsonii	IC Mycosmo, Microbial Culture Collection Ex	45	1	No growth observed	1	SCFA 25 g/L - 1:1:3 only	0	0	0	0	0	0	0	0
EXF-12685	Glaciozyma watsonii	Basidiomycota	Pucciniomycotina	Microbotryomycetes	Kriegeriales	Camptobasidiaceae	Glaciozyma	watsonii	IC Mycosmo, Microbial Culture Collection Ex	46	1	No growth observed	1	SCFA 25 g/L - 1:1:3 only	0	0	0	0	0	0	0	0
EXF-12945	Glaciozyma watsonii	Basidiomycota	Pucciniomycotina	Microbotryomycetes	Kriegeriales	Camptobasidiaceae	Glaciozyma	watsonii	IC Mycosmo, Microbial Culture Collection Ex	47	1	No growth observed	1	SCFA 25 g/L - 1:1:3 only	0	0	0	0	0	0	0	0
EXF-12587	Glaciozyma watsonii	Basidiomycota	Pucciniomycotina	Microbotryomycetes	Kriegeriales	Camptobasidiaceae	Glaciozyma	watsonii	IC Mycosmo, Microbial Culture Collection Ex	48	1	No growth observed	1	SCFA 25 g/L - 1:1:3 only	0	0	0	0	0	0	0	0
EXF-12726	Camptobasidium gelus	Basidiomycota	Pucciniomycotina	Microbotryomycetes	Kriegeriales	Camptobasidiaceae	Camptobasidium	gelus	IC Mycosmo, Microbial Culture Collection Ex	49	1	No growth observed	1	SCFA 25 g/L - 1:1:3 only	0	0	0	0	0	0	0	0
EXF-8511	Martiniozyma abietophila	Ascomycota	Saccharomycotina	Pichiomycetes	Pichiales	Pichiaceae	Martiniozyma	abietophila	IC Mycosmo, Microbial Culture Collection Ex	50	0	/	0	None	0	0	1	0	0	0	1	0
EXF-10733	Candida atlantica	Ascomycota	Saccharomycotina	Pichiomycetes	Serinales	Debaryomycetaceae	Candida	atlantica	IC Mycosmo, Microbial Culture Collection Ex	51	0	/	0	None	0	0	0	0	0	0	0	0
EXF-8099	Candida albicans	Ascomycota	Saccharomycotina	Pichiomycetes	Serinales	Debaryomycetaceae	Candida	albicans	IC Mycosmo, Microbial Culture Collection Ex	52	0	/	0	None	0	0	0	0	0	0	0	0
EXF-8100	Candida albicans	Ascomycota	Saccharomycotina	Pichiomycetes	Serinales	Debaryomycetaceae	Candida	albicans	IC Mycosmo, Microbial Culture Collection Ex	53	0	/	0	None	0	0	0	0	0	0	0	0
EXF-8158	Candida albicans	Ascomycota	Saccharomycotina	Pichiomycetes	Serinales	Debaryomycetaceae	Candida	albicans	IC Mycosmo, Microbial Culture Collection Ex	54	0	/	0	None	0	0	0	0	0	0	0	0
EXF-7088	Candida albicans	Ascomycota	Saccharomycotina	Pichiomycetes	Serinales	Debaryomycetaceae	Candida	albicans	IC Mycosmo, Microbial Culture Collection Ex	55	0	/	0	None	0	0	0	0	0	0	0	0
EXF-9097	Candida albicans	Ascomycota	Saccharomycotina	Pichiomycetes	Serinales	Debaryomycetaceae	Candida	albicans	IC Mycosmo, Microbial Culture Collection Ex	56	0	/	0	None	0	0	0	0	0	0	0	0
EXF-12766	Candida albicans	Ascomycota	Saccharomycotina	Pichiomycetes	Serinales	Debaryomycetaceae	Candida	albicans	IC Mycosmo, Microbial Culture Collection Ex	57	0	/	0	None	0	0	0	0	0	0	0	0
EXF-12790	Candida albicans	Ascomycota	Saccharomycotina	Pichiomycetes	Serinales	Debaryomycetaceae	Candida	albicans	IC Mycosmo, Microbial Culture Collection Ex	58	0	/	0	None	0	0	0	0	0	0	0	0
EXF-7973	Candida boleticola	Ascomycota	Saccharomycotina	Pichiomycetes	Serinales	Debaryomycetaceae	Candida	boleticola	IC Mycosmo, Microbial Culture Collection Ex	59	0	/	0	None	0	0	0	0	0	0	0	0
EXF-13031	Starmerella bombi	Ascomycota	Saccharomycotina	Dipodascomycetes	Dipodascales	Trichomonascaceae	Starmerella	bombi	IC Mycosmo, Microbial Culture Collection Ex	60	0	/	0	None	0	0	0	0	0	0	0	0
EXF-5115	Candida boidinii	Ascomycota	Saccharomycotina	Pichiomycetes	Serinales	Debaryomycetaceae	Candida	boidinii	IC Mycosmo, Microbial Culture Collection Ex	61	0	/	0	None	0	0	1	1	1	1	1	0
EXF-13313	Candida boidinii	Ascomycota	Saccharomycotina	Pichiomycetes	Serinales	Debaryomycetaceae	Candida	boidinii	IC Mycosmo, Microbial Culture Collection Ex	62	0	/	0	None	0	0	1	1	1	0	1	0
EXF-13505	Candida boidinii	Ascomycota	Saccharomycotina	Pichiomycetes	Serinales	Debaryomycetaceae	Candida	boidinii	IC Mycosmo, Microbial Culture Collection Ex	63	0	/	0	None	0	0	1	1	1	0	1	0
EXF-13506	Candida boidinii	Ascomycota	Saccharomycotina	Pichiomycetes	Serinales	Debaryomycetaceae	Candida	boidinii	IC Mycosmo, Microbial Culture Collection Ex	64	0	/	0	None	0	0	1	1	1	0	0	0
EXF-9219	Pichia [Candida] californica	Ascomycota	Saccharomycotina	Pichiomycetes	Pichiales	Pichiaceae	Pichia	californica	IC Mycosmo, Microbial Culture Collection Ex	65	0	/	0	None	0	0	1	1	1	1	1	0
EXF-12053	Pichia [Candida] californica	Ascomycota	Saccharomycotina	Pichiomycetes	Pichiales	Pichiaceae	Pichia	californica	IC Mycosmo, Microbial Culture Collection Ex	66	0	/	0	None	0	0	1	0	1	1	1	1	Second_Round_Candidate	4784.89	111.791	322.869		26.9148	18.6652	37.8247		12.4268		90.2371		673.734				10.361				4.44403				281.069	1301.45
EXF-12057	Pichia [Candida] californica	Ascomycota	Saccharomycotina	Pichiomycetes	Pichiales	Pichiaceae	Pichia	californica	IC Mycosmo, Microbial Culture Collection Ex	67	0	/	0	None	0	0	1	0	1	1	1	1	Second_Round_Candidate	4611.33	782.204	517.386		18.2899	23.9821	54.6921		11.3918	16.5651	37.6094		568.212		158.893		8.42745		17.2303		4.36488		17.9181		344.487	2482.19
EXF-12358	Candida caryicola	Ascomycota	Saccharomycotina	Pichiomycetes	Serinales	Debaryomycetaceae	Candida	caryicola	IC Mycosmo, Microbial Culture Collection Ex	68	1	No growth observed	1	SCFA 25 g/L - 1:1:3 only	0	0	0	0	0	0	0	0
EXF-12360	Candida caryicola	Ascomycota	Saccharomycotina	Pichiomycetes	Serinales	Debaryomycetaceae	Candida	caryicola	IC Mycosmo, Microbial Culture Collection Ex	69	1	No growth observed	1	SCFA 25 g/L - 1:1:3 only	0	0	0	0	0	0	0	0
EXF-6983	Candida sp. 'davisiana'	Ascomycota	Saccharomycotina	Pichiomycetes	Serinales	Debaryomycetaceae	Candida	sp. 'davisiana'	IC Mycosmo, Microbial Culture Collection Ex	70	1	3 weeks	1	SCFA 25 g/L - 1:1:3 only	0	0	0	0	0	0	0	0
EXF-4926	Pichia [Candida] ethanolica	Ascomycota	Saccharomycotina	Pichiomycetes	Pichiales	Pichiaceae	Pichia	ethanolica	IC Mycosmo, Microbial Culture Collection Ex	71	0	/	0	None	0	0	0	0	0	1	1	1	Second_Round_Candidate	7356.87	357.286	599.562	273.272	24.8444	53.312	73.9078	62.3193	14.496	42.8166	16.4807	16.7586	655.201	113.255	66.8368	252.85	4.32231	35.3625	45.609	18.633	6.01104	11.822	22.5519	23.6831	1311.87	6069.36
EXF-13549	Candida friedrichii	Ascomycota	Saccharomycotina	Pichiomycetes	Serinales	Debaryomycetaceae	Candida	friedrichii	IC Mycosmo, Microbial Culture Collection Ex	72	0	/	0	None	0	0	0	0	0	0	0	0
EXF-15300	Candida friedrichii	Ascomycota	Saccharomycotina	Pichiomycetes	Serinales	Debaryomycetaceae	Candida	friedrichii	IC Mycosmo, Microbial Culture Collection Ex	73	0	/	0	None	0	0	0	1	0	0	0	0
EXF-15299	Candida friedrichii	Ascomycota	Saccharomycotina	Pichiomycetes	Serinales	Debaryomycetaceae	Candida	friedrichii	IC Mycosmo, Microbial Culture Collection Ex	74	0	/	0	None	0	0	1	1	0	0	0	0
EXF-6251	Nakaseomyces glabratus	Ascomycota	Saccharomycotina	Saccharomycetes	Saccharomycetales	Saccharomycetaceae	Nakaseomyces	glabratus	IC Mycosmo, Microbial Culture Collection Ex	75	0	/	0	None	0	0	0	0	0	0	1	1	Second_Round_Candidate	7028.05		254.241		22.7751		0.535232		10.3569		95.6408		790.984				1.38976				1.41871				907.038	4260.45
EXF-6603	Nakaseomyces glabratus	Ascomycota	Saccharomycotina	Saccharomycetes	Saccharomycetales	Saccharomycetaceae	Nakaseomyces	glabratus	IC Mycosmo, Microbial Culture Collection Ex	76	1	No growth observed	1	SCFA 25 g/L - 1:1:3 only	0	0	0	0	0	0	0	0
EXF-7104	Nakaseomyces glabratus	Ascomycota	Saccharomycotina	Saccharomycetes	Saccharomycetales	Saccharomycetaceae	Nakaseomyces	glabratus	IC Mycosmo, Microbial Culture Collection Ex	77	0	/	0	None	0	0	1	1	1	0	1	0	Second_Round_Candidate	12164.2	1927.11	2675.57	1849.56	18.2899	78.92	22.9475	67.9506	5.52879	11.5192	14.8408	4.92748	2102.23	563.128	690.962	753.364	10.5663	39.0231	37.6083	44.579	1.20643	8.04414	6.50543	6.95126	542.243	6233.14
EXF-11071	Candida glaebosa	Ascomycota	Saccharomycotina	Pichiomycetes	Serinales	Debaryomycetaceae	Candida	glaebosa	IC Mycosmo, Microbial Culture Collection Ex	78	0	/	0	None	0	0	0	1	0	0	0	0
EXF-13132	Candida glaebosa	Ascomycota	Saccharomycotina	Pichiomycetes	Serinales	Debaryomycetaceae	Candida	glaebosa	IC Mycosmo, Microbial Culture Collection Ex	79	1	No growth observed	1	SCFA 25 g/L - 1:1:3 only	0	0	0	0	0	0	0	0
EXF-4876	Meyerozyma guilliermondii	Ascomycota	Saccharomycotina	Pichiomycetes	Serinales	Debaryomycetaceae	Meyerozyma	guilliermondii	IC Mycosmo, Microbial Culture Collection Ex	80	0	/	0	None	0	0	0	0	0	0	0	0
EXF-4875	Candida haemuli	Ascomycota	Saccharomycotina	Pichiomycetes	Serinales	Debaryomycetaceae	Candida	haemuli	IC Mycosmo, Microbial Culture Collection Ex	81	0	/	0	None	0	0	0	0	0	0	0	0
EXF-6202	Candida haemuli	Ascomycota	Saccharomycotina	Pichiomycetes	Serinales	Debaryomycetaceae	Candida	haemuli	IC Mycosmo, Microbial Culture Collection Ex	82	0	/	0	None	0	0	0	0	0	0	0	0
EXF-8157	Pichia [Candida] inconspicua	Ascomycota	Saccharomycotina	Pichiomycetes	Pichiales	Pichiaceae	Pichia	inconspicua	IC Mycosmo, Microbial Culture Collection Ex	83	0	/	0	None	0	0	0	0	0	0	0	0
EXF-5648	Pichia [Candida] inconspicua	Ascomycota	Saccharomycotina	Pichiomycetes	Pichiales	Pichiaceae	Pichia	inconspicua	IC Mycosmo, Microbial Culture Collection Ex	84	0	/	0	None	0	0	1	1	1	1	1	1	Second_Round_Candidate	2805.79	3112.19	1821.63	2602.12	24.4994	86.8921	37.0918	56.2163	15.1857	17.0883	24.8441	12.9078	1700.64	638.71	909.827	78.6891	8.58006	4.48438	32.7698	25.7633	5.60913	11.5732	11.2955	18.2372	127.781	660.495
EXF-8110	Candida intermedia	Ascomycota	Saccharomycotina	Pichiomycetes	Serinales	Metschnikowiaceae	Candida	intermedia	IC Mycosmo, Microbial Culture Collection Ex	85	0	/	0	None	0	0	0	0	0	0	0	0
EXF-9523	Candida intermedia	Ascomycota	Saccharomycotina	Pichiomycetes	Serinales	Metschnikowiaceae	Candida	intermedia	IC Mycosmo, Microbial Culture Collection Ex	86	0	/	0	None	0	0	0	0	0	0	0	0
EXF-8410	Candida intermedia	Ascomycota	Saccharomycotina	Pichiomycetes	Serinales	Metschnikowiaceae	Candida	intermedia	IC Mycosmo, Microbial Culture Collection Ex	87	0	/	0	None	0	0	0	0	0	0	0	0
EXF-9075	Candida intermedia	Ascomycota	Saccharomycotina	Pichiomycetes	Serinales	Metschnikowiaceae	Candida	intermedia	IC Mycosmo, Microbial Culture Collection Ex	88	0	/	0	None	0	0	0	0	0	0	0	0
EXF-9181	Candida intermedia	Ascomycota	Saccharomycotina	Pichiomycetes	Serinales	Metschnikowiaceae	Candida	intermedia	IC Mycosmo, Microbial Culture Collection Ex	89	0	/	0	None	0	0	0	0	1	0	0	0
EXF-9462	Candida intermedia	Ascomycota	Saccharomycotina	Pichiomycetes	Serinales	Metschnikowiaceae	Candida	intermedia	IC Mycosmo, Microbial Culture Collection Ex	90	0	/	0	None	0	0	0	0	1	0	0	0
EXF-8534	Candida kanchanaburiensis	Ascomycota	Saccharomycotina	Pichiomycetes	Serinales	Debaryomycetaceae	Candida	kanchanaburiensis	IC Mycosmo, Microbial Culture Collection Ex	91	0	/	0	None	0	0	0	0	0	0	0	0
EXF-6311	Candida norvegica	Ascomycota	Saccharomycotina	Saccharomycetes	Phaffomycetes	Phaffomycetaceae	Candida	norvegica	IC Mycosmo, Microbial Culture Collection Ex	92	0	/	0	None	0	0	0	0	1	0	0	0
EXF-10142	Candida oleophila	Ascomycota	Saccharomycotina	Pichiomycetes	Serinales	Debaryomycetaceae	Candida	oleophila	IC Mycosmo, Microbial Culture Collection Ex	93	0	/	0	None	0	0	0	0	0	0	0	0
EXF-9531	Candida orthopsilosis	Ascomycota	Saccharomycotina	Pichiomycetes	Serinales	Debaryomycetaceae	Candida	orthopsilosis	IC Mycosmo, Microbial Culture Collection Ex	94	0	/	0	None	0	0	0	0	0	0	1	0	Second_Round_Candidate	4494.85	1372.09	1285.64		21.7403	101.43	60.2124		5.9414	42.1699	22.0854		1152.28	116.465	77.7371		3.58567	40.6985	35.6117		1.77737	41.1265	11.5647		596.164	954.615
EXF-8409	Candida orthopsilosis	Ascomycota	Saccharomycotina	Pichiomycetes	Serinales	Debaryomycetaceae	Candida	orthopsilosis	IC Mycosmo, Microbial Culture Collection Ex	95	0	/	0	None	0	0	0	0	0	0	0	0
EXF-9894	Candida pseudointermedia	Ascomycota	Saccharomycotina	Pichiomycetes	Serinales	Metschnikowiaceae	Candida	pseudointermedia	IC Mycosmo, Microbial Culture Collection Ex	96	0	/	0	None	0	0	0	0	0	0	0	0
EXF-6220	Sugiyamaella paludigena	Ascomycota	Saccharomycotina	Dipodascomycetes	Dipodascales	Trichomonascaceae	Sugiyamaella	paludigena	IC Mycosmo, Microbial Culture Collection Ex	97	0	/	0	None	0	0	0	0	0	0	0	0
EXF-6221	Sugiyamaella paludigena	Ascomycota	Saccharomycotina	Dipodascomycetes	Dipodascales	Trichomonascaceae	Sugiyamaella	paludigena	IC Mycosmo, Microbial Culture Collection Ex	98	1	No growth observed	1	SCFA 25 g/L - 1:1:3 only	0	0	0	0	0	0	0	0
EXF-6264	Sugiyamaella paludigena	Ascomycota	Saccharomycotina	Dipodascomycetes	Dipodascales	Trichomonascaceae	Sugiyamaella	paludigena	IC Mycosmo, Microbial Culture Collection Ex	99	0	/	0	None	0	0	0	0	0	0	0	0
EXF-6450	Cyberlindnera saturnus	Ascomycota	Saccharomycotina	Saccharomycetes	Phaffomycetales	Phaffomycetaceae	Cyberlindnera	saturnus	IC Mycosmo, Microbial Culture Collection Ex	100	0	/	0	None	0	0	1	1	1	0	0	0
EXF-5730	Candida parapsilosis	Ascomycota	Saccharomycotina	Pichiomycetes	Serinales	Debaryomycetaceae	Candida	parapsilosis	IC Mycosmo, Microbial Culture Collection Ex	101	0	/	0	None	0	0	0	0	0	0	0	0
EXF-6088	Candida parapsilosis	Ascomycota	Saccharomycotina	Pichiomycetes	Serinales	Debaryomycetaceae	Candida	parapsilosis	IC Mycosmo, Microbial Culture Collection Ex	102	0	/	0	None	0	0	0	0	0	0	0	0
EXF-6334	Candida parapsilosis	Ascomycota	Saccharomycotina	Pichiomycetes	Serinales	Debaryomycetaceae	Candida	parapsilosis	IC Mycosmo, Microbial Culture Collection Ex	103	0	/	0	None	0	0	0	0	0	0	0	0
EXF-6335	Candida parapsilosis	Ascomycota	Saccharomycotina	Pichiomycetes	Serinales	Debaryomycetaceae	Candida	parapsilosis	IC Mycosmo, Microbial Culture Collection Ex	104	0	/	0	None	0	0	0	0	0	0	0	0
EXF-8104	Candida parapsilosis	Ascomycota	Saccharomycotina	Pichiomycetes	Serinales	Debaryomycetaceae	Candida	parapsilosis	IC Mycosmo, Microbial Culture Collection Ex	105	0	/	0	None	0	0	0	0	0	0	0	0
EXF-8159	Candida parapsilosis	Ascomycota	Saccharomycotina	Pichiomycetes	Serinales	Debaryomycetaceae	Candida	parapsilosis	IC Mycosmo, Microbial Culture Collection Ex	106	0	/	0	None	0	0	0	0	0	0	0	0
EXF-9535	Candida parapsilosis	Ascomycota	Saccharomycotina	Pichiomycetes	Serinales	Debaryomycetaceae	Candida	parapsilosis	IC Mycosmo, Microbial Culture Collection Ex	107	0	/	0	None	0	0	0	0	0	0	0	0
EXF-9537	Candida parapsilosis	Ascomycota	Saccharomycotina	Pichiomycetes	Serinales	Debaryomycetaceae	Candida	parapsilosis	IC Mycosmo, Microbial Culture Collection Ex	108	0	/	0	None	0	0	1	1	1	0	0	0
EXF-9925	Candida parapsilosis	Ascomycota	Saccharomycotina	Pichiomycetes	Serinales	Debaryomycetaceae	Candida	parapsilosis	IC Mycosmo, Microbial Culture Collection Ex	109	0	/	0	None	0	0	0	0	0	0	0	0
EXF-10096	Candida parapsilosis	Ascomycota	Saccharomycotina	Pichiomycetes	Serinales	Debaryomycetaceae	Candida	parapsilosis	IC Mycosmo, Microbial Culture Collection Ex	110	0	/	0	None	0	0	0	0	0	0	0	0
EXF-9920	Candida parapsilosis	Ascomycota	Saccharomycotina	Pichiomycetes	Serinales	Debaryomycetaceae	Candida	parapsilosis	IC Mycosmo, Microbial Culture Collection Ex	111	0	/	0	None	0	0	0	0	0	0	0	0
EXF-9210	Wickerhamiella pararugosa	Ascomycota	Saccharomycotina	Dipodascomycetes	Dipodascales	Trichomonascaceae	Wickerhamiella	pararugosa	IC Mycosmo, Microbial Culture Collection Ex	112	0	/	0	None	0	0	0	0	0	0	0	0
EXF-12204	Wickerhamiella pararugosa	Ascomycota	Saccharomycotina	Dipodascomycetes	Dipodascales	Trichomonascaceae	Wickerhamiella	pararugosa	IC Mycosmo, Microbial Culture Collection Ex	113	0	/	0	None	0	0	0	0	0	0	1	0	Second_Round_Candidate	6358.53	745.943	942.149	1351.86	34.5045	80.5786	56.7619	102.675	7.25288	15.8788	22.4302	7.051	3616.8	235.653	480.365	223.709	16.9729	45.6347	24.186	8.77582	2.22202	13.9478	10.7374	9.21492	1985.14	6160.56
EXF-10051	Wickerhamiella pararugosa	Ascomycota	Saccharomycotina	Dipodascomycetes	Dipodascales	Trichomonascaceae	Wickerhamiella	pararugosa	IC Mycosmo, Microbial Culture Collection Ex	114	1	No growth observed	1	SCFA 25 g/L - 1:1:3 only	0	0	0	0	0	0	0	0
EXF-9534	Wickerhamiella pararugosa	Ascomycota	Saccharomycotina	Dipodascomycetes	Dipodascales	Trichomonascaceae	Wickerhamiella	pararugosa	IC Mycosmo, Microbial Culture Collection Ex	115	1	No growth observed	1	SCFA 25 g/L - 1:1:3 only	0	0	0	0	0	0	0	0
EXF-9913	Wickerhamiella pararugosa	Ascomycota	Saccharomycotina	Dipodascomycetes	Dipodascales	Trichomonascaceae	Wickerhamiella	pararugosa	IC Mycosmo, Microbial Culture Collection Ex	116	1	No growth observed	1	SCFA 25 g/L - 1:1:3 only	0	0	0	0	0	0	0	0
EXF-7956	Pichia [Candida] pseudolambica	Ascomycota	Saccharomycotina	Pichiomycetes	Pichiales	Pichiaceae	Pichia	pseudolambica	IC Mycosmo, Microbial Culture Collection Ex	117	0	/	0	None	0	0	0	1	1	1	1	1	Second_Round_Candidate	3810.18	1029.9	1241.89	1289.6	32.4347	44.6173	25.017	57.6137	11.7369	17.9448	19.5354	10.5127	1508.57	184.737	382.543	233.636	15.3596	27.3892	23.1428	24.5373	4.26936	10.7197	10.4898	14.8499	948.515	5987.74
EXF-7958	Pichia [Candida] pseudolambica	Ascomycota	Saccharomycotina	Pichiomycetes	Pichiales	Pichiaceae	Pichia	pseudolambica	IC Mycosmo, Microbial Culture Collection Ex	118	0	/	0	None	0	0	0	1	0	1	1	0	Second_Round_Candidate	4804.89	982.497	1000.32	1214.08	23.6373	31.9174	49.7519	42.1282	7.23281	13.2639	15.3487	7.36279	450.733	81.5767	270.233	19.3867	21.6057	29.8807	39.5047	58.8213	2.49935	10.1834	7.69812	9.90217	1347.81	4925.85
EXF-7966	Pichia [Candida] pseudolambica	Ascomycota	Saccharomycotina	Pichiomycetes	Pichiales	Pichiaceae	Pichia	pseudolambica	IC Mycosmo, Microbial Culture Collection Ex	119	0	/	0	None	0	0	0	0	1	0	1	0
EXF-6463	Pichia [Candida] pseudolambica	Ascomycota	Saccharomycotina	Pichiomycetes	Pichiales	Pichiaceae	Pichia	pseudolambica	IC Mycosmo, Microbial Culture Collection Ex	120	0	/	0	None	0	0	0	0	0	0	0	0
EXF-7983	Pichia [Candida] pseudolambica	Ascomycota	Saccharomycotina	Pichiomycetes	Pichiales	Pichiaceae	Pichia	pseudolambica	IC Mycosmo, Microbial Culture Collection Ex	121	0	/	0	None	0	0	1	1	1	1	1	0	Second_Round_Candidate	4553.97	875.971	1206.93	1074.81	20.7052	35.367	23.9821	55.0623	8.63241	16.7616	16.0529	8.16167	1034.71	217.639	113.074	23.7996	9.10294	47.6325	2.90921	26.3522	2.88404	6.32142	7.42624	11.032	907.023	2516.39
EXF-7990	Pichia [Candida] pseudolambica	Ascomycota	Saccharomycotina	Pichiomycetes	Pichiales	Pichiaceae	Pichia	pseudolambica	IC Mycosmo, Microbial Culture Collection Ex	122	0	/	0	None	0	0	1	1	1	0	1	0	Second_Round_Candidate	3942.06	1023.84	1752.78	1493.81	25.8795	77.3521	27.7775	71.2617	8.24716	21.279	21.7405	9.79903	1020.41	196.875	543.76	210.966	11.3505	28.8895	28.4117	17.245	2.87043	7.34077	10.9816	12.8543	2249.27	4463.98
EXF-1567	Diutina pseudorugosa	Ascomycota	Saccharomycotina	Pichiomycetes	Serinales	Debaryomycetaceae	Diutina	pseudorugosa	IC Mycosmo, Microbial Culture Collection Ex	123	1	No growth observed	1	SCFA 25 g/L - 1:1:3 only	0	0	0	0	0	0	0	0
EXF-6414	Candida railenensis	Ascomycota	Saccharomycotina	Pichiomycetes	Serinales	Debaryomycetaceae	Candida	railenensis	IC Mycosmo, Microbial Culture Collection Ex	124	0	/	0	None	0	0	0	1	0	0	1	0
EXF-10054	Candida saitoana	Ascomycota	Saccharomycotina	Pichiomycetes	Serinales	Debaryomycetaceae	Candida	saitoana	IC Mycosmo, Microbial Culture Collection Ex	125	0	/	0	None	0	0	0	1	0	0	0	0
EXF-15301	Candida saitoana	Ascomycota	Saccharomycotina	Pichiomycetes	Serinales	Debaryomycetaceae	Candida	saitoana	IC Mycosmo, Microbial Culture Collection Ex	126	0	/	0	None	0	0	0	0	0	0	0	0
EXF-13550	Candida saitoana	Ascomycota	Saccharomycotina	Pichiomycetes	Serinales	Debaryomycetaceae	Candida	saitoana	IC Mycosmo, Microbial Culture Collection Ex	127	0	/	0	None	0	0	0	0	0	0	0	0
EXF-6869	Candida saitoana	Ascomycota	Saccharomycotina	Pichiomycetes	Serinales	Debaryomycetaceae	Candida	saitoana	IC Mycosmo, Microbial Culture Collection Ex	128	0	/	0	None	0	0	0	0	0	0	0	0
EXF-4103	Groenewaldozyma salmanticensis	Ascomycota	Saccharomycotina	Dipodascomycetes	Dipodascales	Trichomonascaceae	Groenewaldozyma	salmanticensis	IC Mycosmo, Microbial Culture Collection Ex	129	0	/	0	None	0	0	0	0	0	0	0	0
EXF-4109	Groenewaldozyma salmanticensis	Ascomycota	Saccharomycotina	Dipodascomycetes	Dipodascales	Trichomonascaceae	Groenewaldozyma	salmanticensis	IC Mycosmo, Microbial Culture Collection Ex	130	0	/	0	None	0	0	0	0	0	0	0	0
EXF-4117	Groenewaldozyma salmanticensis	Ascomycota	Saccharomycotina	Dipodascomycetes	Dipodascales	Trichomonascaceae	Groenewaldozyma	salmanticensis	IC Mycosmo, Microbial Culture Collection Ex	131	0	/	0	None	0	0	0	0	0	0	0	0
EXF-4144	Groenewaldozyma salmanticensis	Ascomycota	Saccharomycotina	Dipodascomycetes	Dipodascales	Trichomonascaceae	Groenewaldozyma	salmanticensis	IC Mycosmo, Microbial Culture Collection Ex	132	0	/	0	None	0	0	0	0	0	0	0	0
EXF-7977	Candida sake	Ascomycota	Saccharomycotina	Pichiomycetes	Serinales	Debaryomycetaceae	Candida	sake	IC Mycosmo, Microbial Culture Collection Ex	133	0	/	0	None	0	0	0	0	0	0	0	0
EXF-8513	Candida sake	Ascomycota	Saccharomycotina	Pichiomycetes	Serinales	Debaryomycetaceae	Candida	sake	IC Mycosmo, Microbial Culture Collection Ex	134	0	/	0	None	0	0	0	0	0	0	0	0
EXF-11806	Candida sake	Ascomycota	Saccharomycotina	Pichiomycetes	Serinales	Debaryomycetaceae	Candida	sake	IC Mycosmo, Microbial Culture Collection Ex	135	0	/	0	None	0	0	0	0	0	0	0	0
EXF-6315	Candida sake	Ascomycota	Saccharomycotina	Pichiomycetes	Serinales	Debaryomycetaceae	Candida	sake	IC Mycosmo, Microbial Culture Collection Ex	136	0	/	0	None	0	0	0	0	0	0	0	0
EXF-6429	Candida sake	Ascomycota	Saccharomycotina	Pichiomycetes	Serinales	Debaryomycetaceae	Candida	sake	IC Mycosmo, Microbial Culture Collection Ex	137	0	/	0	None	0	0	0	0	0	0	0	0
EXF-6433	Candida sake	Ascomycota	Saccharomycotina	Pichiomycetes	Serinales	Debaryomycetaceae	Candida	sake	IC Mycosmo, Microbial Culture Collection Ex	138	0	/	0	None	0	0	0	0	0	0	0	0
EXF-6434	Candida sake	Ascomycota	Saccharomycotina	Pichiomycetes	Serinales	Debaryomycetaceae	Candida	sake	IC Mycosmo, Microbial Culture Collection Ex	139	0	/	0	None	0	0	0	0	0	0	0	0
EXF-6406	Candida sake	Ascomycota	Saccharomycotina	Pichiomycetes	Serinales	Debaryomycetaceae	Candida	sake	IC Mycosmo, Microbial Culture Collection Ex	140	0	/	0	None	0	0	0	0	0	0	0	0
EXF-6458	Candida sake	Ascomycota	Saccharomycotina	Pichiomycetes	Serinales	Debaryomycetaceae	Candida	sake	IC Mycosmo, Microbial Culture Collection Ex	141	0	/	0	None	0	0	0	0	0	0	0	0
EXF-6483	Candida sake	Ascomycota	Saccharomycotina	Pichiomycetes	Serinales	Debaryomycetaceae	Candida	sake	IC Mycosmo, Microbial Culture Collection Ex	142	0	/	0	None	0	0	1	1	0	0	0	0
EXF-7993	Candida sophiae-reginae	Ascomycota	Saccharomycotina	Pichiomycetes	Serinales	Debaryomycetaceae	Candida	sophiae-reginae	IC Mycosmo, Microbial Culture Collection Ex	143	0	/	0	None	0	0	0	0	0	0	0	0
EXF-7994	Candida sophiae-reginae	Ascomycota	Saccharomycotina	Pichiomycetes	Serinales	Debaryomycetaceae	Candida	sophiae-reginae	IC Mycosmo, Microbial Culture Collection Ex	144	0	/	0	None	0	0	0	0	0	0	0	0
EXF-7982	Candida sophiae-reginae	Ascomycota	Saccharomycotina	Pichiomycetes	Serinales	Debaryomycetaceae	Candida	sophiae-reginae	IC Mycosmo, Microbial Culture Collection Ex	145	0	/	0	None	0	0	0	0	0	0	0	0
EXF-7984	Candida sophiae-reginae	Ascomycota	Saccharomycotina	Pichiomycetes	Serinales	Debaryomycetaceae	Candida	sophiae-reginae	IC Mycosmo, Microbial Culture Collection Ex	146	0	/	0	None	0	0	0	0	0	0	0	0
EXF-12356	Candida sophiae-reginae	Ascomycota	Saccharomycotina	Pichiomycetes	Serinales	Debaryomycetaceae	Candida	sophiae-reginae	IC Mycosmo, Microbial Culture Collection Ex	147	0	/	0	None	0	0	0	0	1	0	0	0
EXF-13074	Candida sophiae-reginae	Ascomycota	Saccharomycotina	Pichiomycetes	Serinales	Debaryomycetaceae	Candida	sophiae-reginae	IC Mycosmo, Microbial Culture Collection Ex	148	0	/	0	None	0	0	0	0	0	0	0	0
EXF-7134	Candida sp.	Ascomycota	Saccharomycotina	Pichiomycetes	Serinales	Debaryomycetaceae	Candida	sp.	IC Mycosmo, Microbial Culture Collection Ex	149	0	/	0	None	0	0	0	0	0	0	0	0
EXF-9640	Candida sp.	Ascomycota	Saccharomycotina	Pichiomycetes	Serinales	Debaryomycetaceae	Candida	sp.	IC Mycosmo, Microbial Culture Collection Ex	150	0	/	0	None	0	0	0	0	0	0	0	0
EXF-13703	Candida sp.	Ascomycota	Saccharomycotina	Pichiomycetes	Serinales	Debaryomycetaceae	Candida	sp.	IC Mycosmo, Microbial Culture Collection Ex	151	0	/	0	None	0	0	0	0	0	0	0	0
EXF-8865	Candida sp.	Ascomycota	Saccharomycotina	Pichiomycetes	Serinales	Debaryomycetaceae	Candida	sp.	IC Mycosmo, Microbial Culture Collection Ex	152	0	/	0	None	0	0	0	0	0	0	0	0
EXF-6228	Candida tropicalis	Ascomycota	Saccharomycotina	Pichiomycetes	Serinales	Debaryomycetaceae	Candida	tropicalis	IC Mycosmo, Microbial Culture Collection Ex	153	0	/	0	None	0	0	0	0	0	0	0	0
EXF-9247	Candida tropicalis	Ascomycota	Saccharomycotina	Pichiomycetes	Serinales	Debaryomycetaceae	Candida	tropicalis	IC Mycosmo, Microbial Culture Collection Ex	154	0	/	0	None	0	0	0	0	0	0	0	0
EXF-6035	Candida tropicalis	Ascomycota	Saccharomycotina	Pichiomycetes	Serinales	Debaryomycetaceae	Candida	tropicalis	IC Mycosmo, Microbial Culture Collection Ex	155	0	/	0	None	0	0	0	1	1	0	0	0
EXF-8097	Candida tropicalis	Ascomycota	Saccharomycotina	Pichiomycetes	Serinales	Debaryomycetaceae	Candida	tropicalis	IC Mycosmo, Microbial Culture Collection Ex	156	0	/	0	None	0	0	0	1	0	0	0	0
EXF-6033	Candida tropicalis	Ascomycota	Saccharomycotina	Pichiomycetes	Serinales	Debaryomycetaceae	Candida	tropicalis	IC Mycosmo, Microbial Culture Collection Ex	157	0	/	0	None	0	0	0	0	0	0	0	0
EXF-11004	Candida tsuchiyae	Ascomycota	Saccharomycotina	Pichiomycetes	Serinales	Metschnikowiaceae	Candida	tsuchiyae	IC Mycosmo, Microbial Culture Collection Ex	158	0	/	0	None	0	0	0	0	0	0	0	0
EXF-11007	Candida tsuchiyae	Ascomycota	Saccharomycotina	Pichiomycetes	Serinales	Metschnikowiaceae	Candida	tsuchiyae	IC Mycosmo, Microbial Culture Collection Ex	159	0	/	0	None	0	0	0	0	0	0	0	0
EXF-12054	Candida tsuchiyae	Ascomycota	Saccharomycotina	Pichiomycetes	Serinales	Metschnikowiaceae	Candida	tsuchiyae	IC Mycosmo, Microbial Culture Collection Ex	160	0	/	0	None	0	0	0	0	0	0	0	0
EXF-11006	Candida tsuchiyae	Ascomycota	Saccharomycotina	Pichiomycetes	Serinales	Metschnikowiaceae	Candida	tsuchiyae	IC Mycosmo, Microbial Culture Collection Ex	161	0	/	0	None	0	0	0	1	0	0	0	0
EXF-6419	Candida vartiovaarae	Ascomycota	Saccharomycotina	Pichiomycetes	Serinales	Debaryomycetaceae	Candida	vartiovaarae	IC Mycosmo, Microbial Culture Collection Ex	162	0	/	0	None	0	0	0	1	0	0	0	0
EXF-7967	Candida vartiovaarae	Ascomycota	Saccharomycotina	Pichiomycetes	Serinales	Debaryomycetaceae	Candida	vartiovaarae	IC Mycosmo, Microbial Culture Collection Ex	163	0	/	0	None	0	0	1	1	0	0	0	0
EXF-7968	Candida vartiovaarae	Ascomycota	Saccharomycotina	Pichiomycetes	Serinales	Debaryomycetaceae	Candida	vartiovaarae	IC Mycosmo, Microbial Culture Collection Ex	164	0	/	0	None	0	0	0	1	0	0	0	0
EXF-6401	Candida vartiovaarae	Ascomycota	Saccharomycotina	Pichiomycetes	Serinales	Debaryomycetaceae	Candida	vartiovaarae	IC Mycosmo, Microbial Culture Collection Ex	165	0	/	0	None	0	0	0	0	0	0	0	0
EXF-7970	Candida vartiovaarae	Ascomycota	Saccharomycotina	Pichiomycetes	Serinales	Debaryomycetaceae	Candida	vartiovaarae	IC Mycosmo, Microbial Culture Collection Ex	166	0	/	0	None	0	0	0	1	0	0	0	0
EXF-7972	Candida vartiovaarae	Ascomycota	Saccharomycotina	Pichiomycetes	Serinales	Debaryomycetaceae	Candida	vartiovaarae	IC Mycosmo, Microbial Culture Collection Ex	167	0	/	0	None	0	0	0	1	0	0	0	0
EXF-7974	Candida vartiovaarae	Ascomycota	Saccharomycotina	Pichiomycetes	Serinales	Debaryomycetaceae	Candida	vartiovaarae	IC Mycosmo, Microbial Culture Collection Ex	168	0	/	0	None	0	0	0	0	0	0	0	0
EXF-7987	Candida vartiovaarae	Ascomycota	Saccharomycotina	Pichiomycetes	Serinales	Debaryomycetaceae	Candida	vartiovaarae	IC Mycosmo, Microbial Culture Collection Ex	169	0	/	0	None	0	0	0	1	0	0	0	0
EXF-7969	Candida vartiovaarae	Ascomycota	Saccharomycotina	Pichiomycetes	Serinales	Debaryomycetaceae	Candida	vartiovaarae	IC Mycosmo, Microbial Culture Collection Ex	170	0	/	0	None	0	0	0	1	0	0	0	0
EXF-5069	Starmerella bacillaris	Ascomycota	Saccharomycotina	Dipodascomycetes	Dipodascales	Trichomonascaceae	Starmerella	bacillaris	IC Mycosmo, Microbial Culture Collection Ex	171	0	/	0	None	0	0	0	0	0	0	0	0
EXF-5070	Starmerella bacillaris	Ascomycota	Saccharomycotina	Dipodascomycetes	Dipodascales	Trichomonascaceae	Starmerella	bacillaris	IC Mycosmo, Microbial Culture Collection Ex	172	1	No growth observed	1	SCFA 25 g/L - 1:1:3 only	0	0	0	0	0	0	0	0
EXF-5068	Starmerella bacillaris	Ascomycota	Saccharomycotina	Dipodascomycetes	Dipodascales	Trichomonascaceae	Starmerella	bacillaris	IC Mycosmo, Microbial Culture Collection Ex	173	0	/	0	None	0	0	0	0	0	0	0	0
EXF-6237	Candida zeylanoides	Ascomycota	Saccharomycotina	Pichiomycetes	Serinales	Debaryomycetaceae	Candida	zeylanoides	IC Mycosmo, Microbial Culture Collection Ex	174	0	/	0	None	0	0	0	0	0	0	0	0
EXF-9683	Candida zeylanoides	Ascomycota	Saccharomycotina	Pichiomycetes	Serinales	Debaryomycetaceae	Candida	zeylanoides	IC Mycosmo, Microbial Culture Collection Ex	175	0	/	0	None	0	0	0	0	0	0	0	0
EXF-11733	Candida zeylanoides	Ascomycota	Saccharomycotina	Pichiomycetes	Serinales	Debaryomycetaceae	Candida	zeylanoides	IC Mycosmo, Microbial Culture Collection Ex	176	0	/	0	None	0	0	0	0	0	0	0	0
EXF-9538	Candida zeylanoides	Ascomycota	Saccharomycotina	Pichiomycetes	Serinales	Debaryomycetaceae	Candida	zeylanoides	IC Mycosmo, Microbial Culture Collection Ex	177	0	/	0	None	0	0	0	0	0	0	0	0
EXF-11766	Candida zeylanoides	Ascomycota	Saccharomycotina	Pichiomycetes	Serinales	Debaryomycetaceae	Candida	zeylanoides	IC Mycosmo, Microbial Culture Collection Ex	178	0	/	0	None	0	0	0	0	0	0	0	0
EXF-8773	Citeromyces matritensis	Ascomycota	Saccharomycotina	Pichiomycetes	Pichiales	Pichiaceae	Citeromyces	matritensis	IC Mycosmo, Microbial Culture Collection Ex	179	0	/	0	None	0	0	0	0	0	0	0	0
EXF-8798	Citeromyces matritensis	Ascomycota	Saccharomycotina	Pichiomycetes	Pichiales	Pichiaceae	Citeromyces	matritensis	IC Mycosmo, Microbial Culture Collection Ex	180	0	/	0	None	0	0	0	0	0	0	0	0
EXF-8799	Citeromyces matritensis	Ascomycota	Saccharomycotina	Pichiomycetes	Pichiales	Pichiaceae	Citeromyces	matritensis	IC Mycosmo, Microbial Culture Collection Ex	181	0	/	0	None	0	0	0	0	0	0	0	0
EXF-7266	Citeromyces matritensis	Ascomycota	Saccharomycotina	Pichiomycetes	Pichiales	Pichiaceae	Citeromyces	matritensis	IC Mycosmo, Microbial Culture Collection Ex	182	0	/	0	None	0	0	0	0	0	0	0	0
EXF-7267	Citeromyces matritensis	Ascomycota	Saccharomycotina	Pichiomycetes	Pichiales	Pichiaceae	Citeromyces	matritensis	IC Mycosmo, Microbial Culture Collection Ex	183	0	/	0	None	0	0	0	0	0	0	0	0
EXF-7743	Citeromyces matritensis	Ascomycota	Saccharomycotina	Pichiomycetes	Pichiales	Pichiaceae	Citeromyces	matritensis	IC Mycosmo, Microbial Culture Collection Ex	184	0	/	0	None	0	0	0	0	0	0	0	0
EXF-9431	Cladophialophora boppii	Ascomycota	Pezizomycotina	Eurotiomycetes	Chaetothyriales	Herpotrichiellaceae	Cladophialophora	boppii	IC Mycosmo, Microbial Culture Collection Ex	185	0	/	0	None	0	0	0	0	0	0	0	0
EXF-9543	Cladophialophora boppii	Ascomycota	Pezizomycotina	Eurotiomycetes	Chaetothyriales	Herpotrichiellaceae	Cladophialophora	boppii	IC Mycosmo, Microbial Culture Collection Ex	186	0	/	0	None	0	0	0	0	0	0	0	0
EXF-9645	Cladophialophora boppii	Ascomycota	Pezizomycotina	Eurotiomycetes	Chaetothyriales	Herpotrichiellaceae	Cladophialophora	boppii	IC Mycosmo, Microbial Culture Collection Ex	187	0	/	0	None	0	0	0	0	0	0	0	0
EXF-6900	Cladophialophora carrionii	Ascomycota	Pezizomycotina	Eurotiomycetes	Chaetothyriales	Herpotrichiellaceae	Cladophialophora	carrionii	IC Mycosmo, Microbial Culture Collection Ex	188	0	/	0	None	0	0	0	0	0	0	0	0
EXF-7119	Cladophialophora chaetospira	Ascomycota	Pezizomycotina	Eurotiomycetes	Chaetothyriales	Herpotrichiellaceae	Cladophialophora	chaetospira	IC Mycosmo, Microbial Culture Collection Ex	189	0	/	0	None	0	0	0	0	0	0	0	0
EXF-10845	Cladophialophora immunda	Ascomycota	Pezizomycotina	Eurotiomycetes	Chaetothyriales	Herpotrichiellaceae	Cladophialophora	immunda	IC Mycosmo, Microbial Culture Collection Ex	190	0	/	0	None	0	0	0	0	0	0	0	0
EXF-10977	Cladophialophora immunda	Ascomycota	Pezizomycotina	Eurotiomycetes	Chaetothyriales	Herpotrichiellaceae	Cladophialophora	immunda	IC Mycosmo, Microbial Culture Collection Ex	191	0	/	0	None	0	0	0	0	0	0	0	0
EXF-10978	Cladophialophora immunda	Ascomycota	Pezizomycotina	Eurotiomycetes	Chaetothyriales	Herpotrichiellaceae	Cladophialophora	immunda	IC Mycosmo, Microbial Culture Collection Ex	192	0	/	0	None	0	0	0	0	0	0	0	0
EXF-2055	Cladophialophora minutissima	Ascomycota	Pezizomycotina	Eurotiomycetes	Chaetothyriales	Herpotrichiellaceae	Cladophialophora	minutissima	IC Mycosmo, Microbial Culture Collection Ex	193	0	/	0	None	0	0	0	0	0	0	0	0
EXF-6355	Cladophialophora sp.	Ascomycota	Pezizomycotina	Eurotiomycetes	Chaetothyriales	Herpotrichiellaceae	Cladophialophora	sp.	IC Mycosmo, Microbial Culture Collection Ex	194	0	/	0	None	0	0	0	0	0	0	0	0
EXF-6363	Cladophialophora sp.	Ascomycota	Pezizomycotina	Eurotiomycetes	Chaetothyriales	Herpotrichiellaceae	Cladophialophora	sp.	IC Mycosmo, Microbial Culture Collection Ex	195	0	/	0	None	0	0	0	0	0	0	0	0
EXF-7229	Cladophialophora sp.	Ascomycota	Pezizomycotina	Eurotiomycetes	Chaetothyriales	Herpotrichiellaceae	Cladophialophora	sp.	IC Mycosmo, Microbial Culture Collection Ex	196	0	/	0	None	0	0	0	0	0	0	0	0
EXF-10976	Cladophialophora sp.	Ascomycota	Pezizomycotina	Eurotiomycetes	Chaetothyriales	Herpotrichiellaceae	Cladophialophora	sp.	IC Mycosmo, Microbial Culture Collection Ex	197	0	/	0	None	0	0	0	0	0	0	0	0
EXF-8458	Clavispora lusitaniae	Ascomycota	Saccharomycotina	Pichiomycetes	Serinales	Metschnikowiaceae	Clavispora	lusitaniae	IC Mycosmo, Microbial Culture Collection Ex	198	0	/	0	None	0	0	0	0	0	0	0	0
EXF-8863	Clavispora lusitaniae	Ascomycota	Saccharomycotina	Pichiomycetes	Serinales	Metschnikowiaceae	Clavispora	lusitaniae	IC Mycosmo, Microbial Culture Collection Ex	199	0	/	0	None	0	0	0	0	0	0	0	0
EXF-10227	Clavispora lusitaniae	Ascomycota	Saccharomycotina	Pichiomycetes	Serinales	Metschnikowiaceae	Clavispora	lusitaniae	IC Mycosmo, Microbial Culture Collection Ex	200	0	/	0	None	0	0	0	0	0	0	0	0
EXF-9046	Clavispora lusitaniae	Ascomycota	Saccharomycotina	Pichiomycetes	Serinales	Metschnikowiaceae	Clavispora	lusitaniae	IC Mycosmo, Microbial Culture Collection Ex	201	0	/	0	None	0	0	0	0	0	0	0	0
EXF-9111	Clavispora lusitaniae	Ascomycota	Saccharomycotina	Pichiomycetes	Serinales	Metschnikowiaceae	Clavispora	lusitaniae	IC Mycosmo, Microbial Culture Collection Ex	202	0	/	0	None	0	0	0	0	0	0	0	0
EXF-9114	Clavispora lusitaniae	Ascomycota	Saccharomycotina	Pichiomycetes	Serinales	Metschnikowiaceae	Clavispora	lusitaniae	IC Mycosmo, Microbial Culture Collection Ex	203	0	/	0	None	0	0	0	0	0	0	0	0
EXF-9518	Clavispora lusitaniae	Ascomycota	Saccharomycotina	Pichiomycetes	Serinales	Metschnikowiaceae	Clavispora	lusitaniae	IC Mycosmo, Microbial Culture Collection Ex	204	0	/	0	None	0	0	0	0	0	0	0	0
EXF-8398	Clavispora lusitaniae	Ascomycota	Saccharomycotina	Pichiomycetes	Serinales	Metschnikowiaceae	Clavispora	lusitaniae	IC Mycosmo, Microbial Culture Collection Ex	205	0	/	0	None	0	0	0	1	0	0	0	0
EXF-6839	Cryptococcus albidus var. albidus	Basidiomycota	Agaricomycotina	Tremellomycetes	Tremellales	Filobasidiaceae	Cryptococcus	albidus var. albidus	IC Mycosmo, Microbial Culture Collection Ex	206	0	/	0	None	0	0	0	0	0	0	0	0
EXF-2008	Cryptococcus albidus var. kuetzingii	Basidiomycota	Agaricomycotina	Tremellomycetes	Tremellales	Filobasidiaceae	Cryptococcus	albidus var. kuetzingii	IC Mycosmo, Microbial Culture Collection Ex	207	0	/	0	None	0	0	0	0	0	0	0	0
EXF-6853	Cryptococcus albidus var. ovalis	Basidiomycota	Agaricomycotina	Tremellomycetes	Tremellales	Filobasidiaceae	Cryptococcus	albidus var. ovalis	IC Mycosmo, Microbial Culture Collection Ex	208	1	No growth observed	1	SCFA 25 g/L - 1:1:3 only	0	0	0	0	0	0	0	0
EXF-6987	Cryptococcus albidus var. ovalis	Basidiomycota	Agaricomycotina	Tremellomycetes	Tremellales	Filobasidiaceae	Cryptococcus	albidus var. ovalis	IC Mycosmo, Microbial Culture Collection Ex	209	0	/	0	None	0	0	0	0	0	0	0	0
EXF-14972	Cryptococcus albidus var. ovalis	Basidiomycota	Agaricomycotina	Tremellomycetes	Tremellales	Filobasidiaceae	Cryptococcus	albidus var. ovalis	IC Mycosmo, Microbial Culture Collection Ex	210	1	No growth observed	1	SCFA 25 g/L - 1:1:3 only	0	0	0	0	0	0	0	0
EXF-13921	Cryptococcus ater	Basidiomycota	Agaricomycotina	Tremellomycetes	Tremellales	Filobasidiaceae	Cryptococcus	ater	IC Mycosmo, Microbial Culture Collection Ex	211	1	No growth observed	1	SCFA 25 g/L - 1:1:3 only	0	0	0	0	0	0	0	0
EXF-8548	Kwoniella heveanensis	Basidiomycota	Agaricomycotina	Tremellomycetes	Tremellales	Cryptococcaceae	Kwoniella	heveanensis	IC Mycosmo, Microbial Culture Collection Ex	212	0	/	0	None	0	0	0	0	0	0	0	0
EXF-8554	Kwoniella heveanensis	Basidiomycota	Agaricomycotina	Tremellomycetes	Tremellales	Cryptococcaceae	Kwoniella	heveanensis	IC Mycosmo, Microbial Culture Collection Ex	213	0	/	0	None	0	0	0	0	0	0	0	0
EXF-8558	Kwoniella heveanensis	Basidiomycota	Agaricomycotina	Tremellomycetes	Tremellales	Cryptococcaceae	Kwoniella	heveanensis	IC Mycosmo, Microbial Culture Collection Ex	214	1	No growth observed	1	SCFA 25 g/L - 1:1:3 only	0	0	0	0	0	0	0	0
EXF-8547	Kwoniella heveanensis	Basidiomycota	Agaricomycotina	Tremellomycetes	Tremellales	Cryptococcaceae	Kwoniella	heveanensis	IC Mycosmo, Microbial Culture Collection Ex	215	0	/	0	None	0	0	0	0	0	0	0	0
EXF-3578	Cryptococcus sp.	Basidiomycota	Agaricomycotina	Tremellomycetes	Tremellales	Cryptococcaceae	Cryptococcus	sp.	IC Mycosmo, Microbial Culture Collection Ex	216	1	No growth observed	1	SCFA 25 g/L - 1:1:3 only	0	0	0	0	0	0	0	0
EXF-6010	Cryptococcus sp.	Basidiomycota	Agaricomycotina	Tremellomycetes	Tremellales	Cryptococcaceae	Cryptococcus	sp.	IC Mycosmo, Microbial Culture Collection Ex	217	1	No growth observed	1	SCFA 25 g/L - 1:1:3 only	0	0	0	0	0	0	0	0
EXF-6002	Gelidatrema spencermartinsiae	Basidiomycota	Agaricomycotina	Tremellomycetes	Tremellales	Phaeotremellaceae	Gelidatrema	spencermartinsiae	IC Mycosmo, Microbial Culture Collection Ex	218	1	No growth observed	1	SCFA 25 g/L - 1:1:3 only	0	0	0	0	0	0	0	0
EXF-6016	Gelidatrema spencermartinsiae	Basidiomycota	Agaricomycotina	Tremellomycetes	Tremellales	Phaeotremellaceae	Gelidatrema	spencermartinsiae	IC Mycosmo, Microbial Culture Collection Ex	219	1	No growth observed	1	SCFA 25 g/L - 1:1:3 only	0	0	0	0	0	0	0	0
EXF-6564	Vishniacozyma tephrensis	Basidiomycota	Agaricomycotina	Tremellomycetes	Tremellales	Bulleribasidiaceae	Vishniacozyma	tephrensis	IC Mycosmo, Microbial Culture Collection Ex	220	1	No growth observed	1	SCFA 25 g/L - 1:1:3 only	0	0	0	0	0	0	0	0
EXF-15020	Cutaneotrichosporon curvatum	Basidiomycota	Agaricomycotina	Tremellomycetes	Trichosporonales	Trichosporonaceae	Cutaneotrichosporon	curvatum	IC Mycosmo, Microbial Culture Collection Ex	221	1	No growth observed	1	SCFA 25 g/L - 1:1:3 only	0	0	0	0	0	0	0	0
EXF-13539	Cutaneotrichosporon cutaneum	Basidiomycota	Agaricomycotina	Tremellomycetes	Trichosporonales	Trichosporonaceae	Cutaneotrichosporon	cutaneum	IC Mycosmo, Microbial Culture Collection Ex	222	1	No growth observed	1	SCFA 25 g/L - 1:1:3 only	0	0	0	0	0	0	0	0
EXF-13001	Cutaneotrichosporon dermatis	Basidiomycota	Agaricomycotina	Tremellomycetes	Trichosporonales	Trichosporonaceae	Cutaneotrichosporon	dermatis	IC Mycosmo, Microbial Culture Collection Ex	223	0	/	0	None	0	0	0	1	0	0	0	0
EXF-12085	Pascua guehoae	Basidiomycota	Agaricomycotina	Tremellomycetes	Trichosporonales	Trichosporonaceae	Pascua	guehoae	IC Mycosmo, Microbial Culture Collection Ex	224	1	No growth observed	1	SCFA 25 g/L - 1:1:3 only	0	0	0	0	0	0	0	0
EXF-11706	Cutaneotrichosporon jirovecii	Basidiomycota	Agaricomycotina	Tremellomycetes	Trichosporonales	Trichosporonaceae	Cutaneotrichosporon	jirovecii	IC Mycosmo, Microbial Culture Collection Ex	225	1	No growth observed	1	SCFA 25 g/L - 1:1:3 only	0	0	0	0	0	0	0	0
EXF-14598	Cutaneotrichosporon jirovecii	Basidiomycota	Agaricomycotina	Tremellomycetes	Trichosporonales	Trichosporonaceae	Cutaneotrichosporon	jirovecii	IC Mycosmo, Microbial Culture Collection Ex	226	1	No growth observed	1	SCFA 25 g/L - 1:1:3 only	0	0	0	1	0	0	0	0
EXF-14603	Cutaneotrichosporon jirovecii	Basidiomycota	Agaricomycotina	Tremellomycetes	Trichosporonales	Trichosporonaceae	Cutaneotrichosporon	jirovecii	IC Mycosmo, Microbial Culture Collection Ex	227	1	No growth observed	1	SCFA 25 g/L - 1:1:3 only	0	0	1	1	1	0	0	0
EXF-14605	Cutaneotrichosporon jirovecii	Basidiomycota	Agaricomycotina	Tremellomycetes	Trichosporonales	Trichosporonaceae	Cutaneotrichosporon	jirovecii	IC Mycosmo, Microbial Culture Collection Ex	228	1	No growth observed	1	SCFA 25 g/L - 1:1:3 only	0	0	0	0	0	0	0	0
EXF-15013	Cutaneotrichosporon moniliiforme	Basidiomycota	Agaricomycotina	Tremellomycetes	Trichosporonales	Trichosporonaceae	Cutaneotrichosporon	moniliiforme	IC Mycosmo, Microbial Culture Collection Ex	229	1	No growth observed	1	SCFA 25 g/L - 1:1:3 only	0	0	0	0	0	0	0	0
EXF-3537	Cutaneotrichosporon mucoides	Basidiomycota	Agaricomycotina	Tremellomycetes	Trichosporonales	Trichosporonaceae	Cutaneotrichosporon	mucoides	IC Mycosmo, Microbial Culture Collection Ex	230	0	/	0	None	0	0	1	1	0	0	0	0
EXF-3570	Cutaneotrichosporon mucoides	Basidiomycota	Agaricomycotina	Tremellomycetes	Trichosporonales	Trichosporonaceae	Cutaneotrichosporon	mucoides	IC Mycosmo, Microbial Culture Collection Ex	231	0	/	0	None	0	0	0	1	0	0	0	0
EXF-3572	Cutaneotrichosporon mucoides	Basidiomycota	Agaricomycotina	Tremellomycetes	Trichosporonales	Trichosporonaceae	Cutaneotrichosporon	mucoides	IC Mycosmo, Microbial Culture Collection Ex	232	0	/	0	None	0	0	1	1	0	0	0	0
EXF-3573	Cutaneotrichosporon mucoides	Basidiomycota	Agaricomycotina	Tremellomycetes	Trichosporonales	Trichosporonaceae	Cutaneotrichosporon	mucoides	IC Mycosmo, Microbial Culture Collection Ex	233	0	/	0	None	0	0	0	1	0	0	0	0
EXF-3598	Cutaneotrichosporon mucoides	Basidiomycota	Agaricomycotina	Tremellomycetes	Trichosporonales	Trichosporonaceae	Cutaneotrichosporon	mucoides	IC Mycosmo, Microbial Culture Collection Ex	234	0	/	0	None	0	0	0	1	1	0	0	0
EXF-9615	Cutaneotrichosporon mucoides	Basidiomycota	Agaricomycotina	Tremellomycetes	Trichosporonales	Trichosporonaceae	Cutaneotrichosporon	mucoides	IC Mycosmo, Microbial Culture Collection Ex	235	1	No growth observed	1	SCFA 25 g/L - 1:1:3 only	0	0	0	0	0	0	0	0
EXF-3435	Cutaneotrichosporon mucoides	Basidiomycota	Agaricomycotina	Tremellomycetes	Trichosporonales	Trichosporonaceae	Cutaneotrichosporon	mucoides	IC Mycosmo, Microbial Culture Collection Ex	236	0	/	0	None	0	0	0	1	0	0	0	0
EXF-8096	Candida jadinii	Ascomycota	Saccharomycotina	Saccharomycetes	Phaffomycetales	Phaffomycetaceae	Candida	jadinii	IC Mycosmo, Microbial Culture Collection Ex	237	0	/	0	None	0	0	1	1	1	0	0	0
EXF-6447	Cyberlindnera saturnus	Ascomycota	Saccharomycotina	Saccharomycetes	Phaffomycetales	Phaffomycetaceae	Cyberlindnera	saturnus	IC Mycosmo, Microbial Culture Collection Ex	238	0	/	0	None	0	0	1	1	1	0	0	0
EXF-6448	Cyberlindnera saturnus	Ascomycota	Saccharomycotina	Saccharomycetes	Phaffomycetales	Phaffomycetaceae	Cyberlindnera	saturnus	IC Mycosmo, Microbial Culture Collection Ex	239	0	/	0	None	0	0	1	1	1	0	0	0
EXF-6449	Cyberlindnera saturnus	Ascomycota	Saccharomycotina	Saccharomycetes	Phaffomycetales	Phaffomycetaceae	Cyberlindnera	saturnus	IC Mycosmo, Microbial Culture Collection Ex	240	0	/	0	None	0	0	1	1	1	0	0	0
EXF-8990	Cyphellophora europaea	Ascomycota	Pezizomycotina	Eurotiomycetes	Chaetothyriales	Cyphellophoraceae	Cyphellophora	europaea	IC Mycosmo, Microbial Culture Collection Ex	242	1	No growth observed	1	SCFA 25 g/L - 1:1:3 only	0	0	0	0	0	0	0	0
EXF-15171	Cyphellophora europaea	Ascomycota	Pezizomycotina	Eurotiomycetes	Chaetothyriales	Cyphellophoraceae	Cyphellophora	europaea	IC Mycosmo, Microbial Culture Collection Ex	243	1	No growth observed	1	SCFA 25 g/L - 1:1:3 only	0	0	0	0	0	0	0	0
EXF-11336	Cyphellophora olivacea	Ascomycota	Pezizomycotina	Eurotiomycetes	Chaetothyriales	Cyphellophoraceae	Cyphellophora	olivacea	IC Mycosmo, Microbial Culture Collection Ex	244	1	No growth observed	1	SCFA 25 g/L - 1:1:3 only	0	0	0	0	0	0	0	0
EXF-13543	Cyphellophora olivacea	Ascomycota	Pezizomycotina	Eurotiomycetes	Chaetothyriales	Cyphellophoraceae	Cyphellophora	olivacea	IC Mycosmo, Microbial Culture Collection Ex	245	1	No growth observed	1	SCFA 25 g/L - 1:1:3 only	0	0	0	0	0	0	0	0
EXF-13557	Cyphellophora olivacea	Ascomycota	Pezizomycotina	Eurotiomycetes	Chaetothyriales	Cyphellophoraceae	Cyphellophora	olivacea	IC Mycosmo, Microbial Culture Collection Ex	246	1	No growth observed	1	SCFA 25 g/L - 1:1:3 only	0	0	0	0	0	0	0	0
EXF-13558	Cyphellophora olivacea	Ascomycota	Pezizomycotina	Eurotiomycetes	Chaetothyriales	Cyphellophoraceae	Cyphellophora	olivacea	IC Mycosmo, Microbial Culture Collection Ex	247	1	No growth observed	1	SCFA 25 g/L - 1:1:3 only	0	0	0	0	0	0	0	0
EXF-11634	Cyphellophora oxyspora	Ascomycota	Pezizomycotina	Eurotiomycetes	Chaetothyriales	Cyphellophoraceae	Cyphellophora	oxyspora	IC Mycosmo, Microbial Culture Collection Ex	248	1	No growth observed	1	SCFA 25 g/L - 1:1:3 only	0	0	0	0	0	0	0	0
EXF-13278	Cyphellophora sessilis	Ascomycota	Pezizomycotina	Eurotiomycetes	Chaetothyriales	Cyphellophoraceae	Cyphellophora	sessilis	IC Mycosmo, Microbial Culture Collection Ex	249	1	No growth observed	1	SCFA 25 g/L - 1:1:3 only	0	0	0	0	0	0	0	0
EXF-11080	Cyphellophora sp.	Ascomycota	Pezizomycotina	Eurotiomycetes	Chaetothyriales	Cyphellophoraceae	Cyphellophora	sp.	IC Mycosmo, Microbial Culture Collection Ex	250	1	No growth observed	1	SCFA 25 g/L - 1:1:3 only	0	0	0	0	0	0	0	0
EXF-11081	Cyphellophora sp.	Ascomycota	Pezizomycotina	Eurotiomycetes	Chaetothyriales	Cyphellophoraceae	Cyphellophora	sp.	IC Mycosmo, Microbial Culture Collection Ex	251	1	No growth observed	1	SCFA 25 g/L - 1:1:3 only	0	0	0	0	0	0	0	0
EXF-3800	Cystobasidium benthicum	Basidiomycota	Pucciniomycotina	Cystobasidiomycetes	Cystobasidiales	Cystobasidiaceae	Cystobasidium	benthicum	IC Mycosmo, Microbial Culture Collection Ex	252	1	No growth observed	1	SCFA 25 g/L - 1:1:3 only	0	0	0	0	1	0	0	0
EXF-6094	Cystobasidium calyptogenae	Basidiomycota	Pucciniomycotina	Cystobasidiomycetes	Cystobasidiales	Cystobasidiaceae	Cystobasidium	calyptogenae	IC Mycosmo, Microbial Culture Collection Ex	253	1	No growth observed	1	SCFA 25 g/L - 1:1:3 only	0	0	0	0	0	0	0	0
EXF-7236	Cystobasidium laryngis	Basidiomycota	Pucciniomycotina	Cystobasidiomycetes	Cystobasidiales	Cystobasidiaceae	Cystobasidium	laryngis	IC Mycosmo, Microbial Culture Collection Ex	254	0	/	0	None	0	0	0	0	0	0	0	0
EXF-11555	Cystobasidium laryngis	Basidiomycota	Pucciniomycotina	Cystobasidiomycetes	Cystobasidiales	Cystobasidiaceae	Cystobasidium	laryngis	IC Mycosmo, Microbial Culture Collection Ex	255	0	/	0	None	0	0	0	0	0	0	0	0
EXF-11937	Cystobasidium laryngis	Basidiomycota	Pucciniomycotina	Cystobasidiomycetes	Cystobasidiales	Cystobasidiaceae	Cystobasidium	laryngis	IC Mycosmo, Microbial Culture Collection Ex	256	0	/	0	None	0	0	0	0	0	0	0	0
EXF-11212	Cystobasidium laryngis	Basidiomycota	Pucciniomycotina	Cystobasidiomycetes	Cystobasidiales	Cystobasidiaceae	Cystobasidium	laryngis	IC Mycosmo, Microbial Culture Collection Ex	257	0	/	0	None	0	0	0	0	0	0	0	0
EXF-6871	Cystobasidium lysinophilum	Basidiomycota	Pucciniomycotina	Cystobasidiomycetes	Cystobasidiales	Cystobasidiaceae	Cystobasidium	lysinophilum	IC Mycosmo, Microbial Culture Collection Ex	258	1	3 weeks	1	SCFA 25 g/L - 1:1:3 only	0	0	0	0	0	0	0	0
EXF-8241	Cystobasidium lysinophilum	Basidiomycota	Pucciniomycotina	Cystobasidiomycetes	Cystobasidiales	Cystobasidiaceae	Cystobasidium	lysinophilum	IC Mycosmo, Microbial Culture Collection Ex	259	1	No growth observed	1	SCFA 25 g/L - 1:1:3 only	0	0	0	0	0	0	0	0
EXF-9610	Cystobasidium lysinophilum	Basidiomycota	Pucciniomycotina	Cystobasidiomycetes	Cystobasidiales	Cystobasidiaceae	Cystobasidium	lysinophilum	IC Mycosmo, Microbial Culture Collection Ex	260	1	No growth observed	1	SCFA 25 g/L - 1:1:3 only	0	0	0	0	0	0	0	0
EXF-6991	Cystobasidium lysinophilum	Basidiomycota	Pucciniomycotina	Cystobasidiomycetes	Cystobasidiales	Cystobasidiaceae	Cystobasidium	lysinophilum	IC Mycosmo, Microbial Culture Collection Ex	261	1	3 weeks	1	SCFA 25 g/L - 1:1:3 only	0	0	0	0	0	0	0	0
EXF-1529	Cystobasidium minutum	Basidiomycota	Pucciniomycotina	Cystobasidiomycetes	Cystobasidiales	Cystobasidiaceae	Cystobasidium	minutum	IC Mycosmo, Microbial Culture Collection Ex	262	1	3 weeks	1	SCFA 25 g/L - 1:1:3 only	0	0	0	0	0	0	0	0
EXF-6509	Cystobasidium minutum	Basidiomycota	Pucciniomycotina	Cystobasidiomycetes	Cystobasidiales	Cystobasidiaceae	Cystobasidium	minutum	IC Mycosmo, Microbial Culture Collection Ex	263	1	3 weeks	1	SCFA 25 g/L - 1:1:3 only	0	0	0	0	0	0	0	0
EXF-13608	Cystobasidium minutum	Basidiomycota	Pucciniomycotina	Cystobasidiomycetes	Cystobasidiales	Cystobasidiaceae	Cystobasidium	minutum	IC Mycosmo, Microbial Culture Collection Ex	264	1	3 weeks	1	SCFA 25 g/L - 1:1:3 only	0	0	0	0	0	0	0	0
EXF-8004	Cystobasidium minutum	Basidiomycota	Pucciniomycotina	Cystobasidiomycetes	Cystobasidiales	Cystobasidiaceae	Cystobasidium	minutum	IC Mycosmo, Microbial Culture Collection Ex	265	0	/	0	None	0	0	0	0	0	0	0	0
EXF-12513	Cystobasidium minutum	Basidiomycota	Pucciniomycotina	Cystobasidiomycetes	Cystobasidiales	Cystobasidiaceae	Cystobasidium	minutum	IC Mycosmo, Microbial Culture Collection Ex	266	1	3 weeks	1	SCFA 25 g/L - 1:1:3 only	0	0	0	0	1	0	0	0
EXF-12485	Cystobasidium psychroaquaticum	Basidiomycota	Pucciniomycotina	Cystobasidiomycetes	Cystobasidiales	Cystobasidiaceae	Cystobasidium	psychroaquaticum	IC Mycosmo, Microbial Culture Collection Ex	267	1	No growth observed	1	SCFA 25 g/L - 1:1:3 only	0	0	0	0	0	0	0	0
EXF-12491	Cystobasidium psychroaquaticum	Basidiomycota	Pucciniomycotina	Cystobasidiomycetes	Cystobasidiales	Cystobasidiaceae	Cystobasidium	psychroaquaticum	IC Mycosmo, Microbial Culture Collection Ex	268	1	No growth observed	1	SCFA 25 g/L - 1:1:3 only	0	0	0	0	0	0	0	0
EXF-12492	Cystobasidium psychroaquaticum	Basidiomycota	Pucciniomycotina	Cystobasidiomycetes	Cystobasidiales	Cystobasidiaceae	Cystobasidium	psychroaquaticum	IC Mycosmo, Microbial Culture Collection Ex	269	1	No growth observed	1	SCFA 25 g/L - 1:1:3 only	0	0	0	0	0	0	0	0
EXF-6883	Cystobasidium slooffiae	Basidiomycota	Pucciniomycotina	Cystobasidiomycetes	Cystobasidiales	Cystobasidiaceae	Cystobasidium	slooffiae	IC Mycosmo, Microbial Culture Collection Ex	270	0	/	0	None	0	0	0	0	0	0	0	0
EXF-7264	Cystobasidium slooffiae	Basidiomycota	Pucciniomycotina	Cystobasidiomycetes	Cystobasidiales	Cystobasidiaceae	Cystobasidium	slooffiae	IC Mycosmo, Microbial Culture Collection Ex	271	1	No growth observed	1	SCFA 25 g/L - 1:1:3 only	0	0	0	0	0	0	0	0
EXF-11843	Cystobasidium slooffiae	Basidiomycota	Pucciniomycotina	Cystobasidiomycetes	Cystobasidiales	Cystobasidiaceae	Cystobasidium	slooffiae	IC Mycosmo, Microbial Culture Collection Ex	272	0	/	0	None	0	0	0	0	0	0	0	0
EXF-6340	Cystobasidium slooffiae	Basidiomycota	Pucciniomycotina	Cystobasidiomycetes	Cystobasidiales	Cystobasidiaceae	Cystobasidium	slooffiae	IC Mycosmo, Microbial Culture Collection Ex	273	0	/	0	None	0	0	0	0	0	0	0	0
EXF-6343	Cystobasidium slooffiae	Basidiomycota	Pucciniomycotina	Cystobasidiomycetes	Cystobasidiales	Cystobasidiaceae	Cystobasidium	slooffiae	IC Mycosmo, Microbial Culture Collection Ex	274	1	No growth observed	1	SCFA 25 g/L - 1:1:3 only	0	0	0	0	0	0	0	0
EXF-8040	Cystobasidium slooffiae	Basidiomycota	Pucciniomycotina	Cystobasidiomycetes	Cystobasidiales	Cystobasidiaceae	Cystobasidium	slooffiae	IC Mycosmo, Microbial Culture Collection Ex	275	0	/	0	None	0	0	0	0	0	0	0	0
EXF-9503	Cystobasidium slooffiae	Basidiomycota	Pucciniomycotina	Cystobasidiomycetes	Cystobasidiales	Cystobasidiaceae	Cystobasidium	slooffiae	IC Mycosmo, Microbial Culture Collection Ex	276	1	3 weeks	1	SCFA 25 g/L - 1:1:3 only	0	0	0	0	0	0	0	0
EXF-10736	Cystobasidium slooffiae	Basidiomycota	Pucciniomycotina	Cystobasidiomycetes	Cystobasidiales	Cystobasidiaceae	Cystobasidium	slooffiae	IC Mycosmo, Microbial Culture Collection Ex	277	1	3 weeks	1	SCFA 25 g/L - 1:1:3 only	0	0	0	0	0	0	0	0
EXF-11188	Cystobasidium sp.	Basidiomycota	Pucciniomycotina	Cystobasidiomycetes	Cystobasidiales	Cystobasidiaceae	Cystobasidium	sp.	IC Mycosmo, Microbial Culture Collection Ex	278	0	/	0	None	0	0	0	0	0	0	0	0
EXF-11067	Cystobasidium sp.	Basidiomycota	Pucciniomycotina	Cystobasidiomycetes	Cystobasidiales	Cystobasidiaceae	Cystobasidium	sp.	IC Mycosmo, Microbial Culture Collection Ex	279	1	No growth observed	1	SCFA 25 g/L - 1:1:3 only	0	0	0	0	0	0	0	0
EXF-12752	Cystobasidium sp.	Basidiomycota	Pucciniomycotina	Cystobasidiomycetes	Cystobasidiales	Cystobasidiaceae	Cystobasidium	sp.	IC Mycosmo, Microbial Culture Collection Ex	280	1	3 weeks	1	SCFA 25 g/L - 1:1:3 only	0	0	0	0	0	0	0	0
EXF-11386	Cystobasidium sp.	Basidiomycota	Pucciniomycotina	Cystobasidiomycetes	Cystobasidiales	Cystobasidiaceae	Cystobasidium	sp.	IC Mycosmo, Microbial Culture Collection Ex	281	0	/	0	None	0	0	0	0	0	0	0	0
EXF-8613	Cystofilobasidium capitatum	Basidiomycota	Agaricomycotina	Tremellomycetes	Cystofilobasidiales	Cystofilobasidiaceae	Cystofilobasidium	capitatum	IC Mycosmo, Microbial Culture Collection Ex	282	1	No growth observed	1	SCFA 25 g/L - 1:1:3 only	0	0	0	0	0	0	0	0
EXF-12176	Cystofilobasidium capitatum	Basidiomycota	Agaricomycotina	Tremellomycetes	Cystofilobasidiales	Cystofilobasidiaceae	Cystofilobasidium	capitatum	IC Mycosmo, Microbial Culture Collection Ex	283	1	No growth observed	1	SCFA 25 g/L - 1:1:3 only	0	0	0	0	0	0	0	0
EXF-12435	Cystofilobasidium capitatum	Basidiomycota	Agaricomycotina	Tremellomycetes	Cystofilobasidiales	Cystofilobasidiaceae	Cystofilobasidium	capitatum	IC Mycosmo, Microbial Culture Collection Ex	284	1	No growth observed	1	SCFA 25 g/L - 1:1:3 only	0	0	0	0	0	0	0	0
EXF-13358	Cystofilobasidium infirmominiatum	Basidiomycota	Agaricomycotina	Tremellomycetes	Cystofilobasidiales	Cystofilobasidiaceae	Cystofilobasidium	infirmominiatum	IC Mycosmo, Microbial Culture Collection Ex	285	1	No growth observed	1	SCFA 25 g/L - 1:1:3 only	0	0	0	0	0	0	0	0
EXF-13370	Cystofilobasidium infirmominiatum	Basidiomycota	Agaricomycotina	Tremellomycetes	Cystofilobasidiales	Cystofilobasidiaceae	Cystofilobasidium	infirmominiatum	IC Mycosmo, Microbial Culture Collection Ex	286	1	No growth observed	1	SCFA 25 g/L - 1:1:3 only	0	0	0	0	0	0	0	0
EXF-11812	Cystofilobasidium infirmominiatum	Basidiomycota	Agaricomycotina	Tremellomycetes	Cystofilobasidiales	Cystofilobasidiaceae	Cystofilobasidium	infirmominiatum	IC Mycosmo, Microbial Culture Collection Ex	287	1	No growth observed	1	SCFA 25 g/L - 1:1:3 only	0	0	0	0	0	0	0	0
EXF-12277	Cystofilobasidium macerans	Basidiomycota	Agaricomycotina	Tremellomycetes	Cystofilobasidiales	Cystofilobasidiaceae	Cystofilobasidium	macerans	IC Mycosmo, Microbial Culture Collection Ex	288	1	No growth observed	1	SCFA 25 g/L - 1:1:3 only	0	0	0	0	0	0	0	0
EXF-6541	Cystofilobasidium macerans	Basidiomycota	Agaricomycotina	Tremellomycetes	Cystofilobasidiales	Cystofilobasidiaceae	Cystofilobasidium	macerans	IC Mycosmo, Microbial Culture Collection Ex	289	1	No growth observed	1	SCFA 25 g/L - 1:1:3 only	0	0	0	0	0	0	0	0
EXF-6554	Cystofilobasidium macerans	Basidiomycota	Agaricomycotina	Tremellomycetes	Cystofilobasidiales	Cystofilobasidiaceae	Cystofilobasidium	macerans	IC Mycosmo, Microbial Culture Collection Ex	290	1	No growth observed	1	SCFA 25 g/L - 1:1:3 only	0	0	0	0	0	0	0	0
EXF-14427	Cystofilobasidium macerans	Basidiomycota	Agaricomycotina	Tremellomycetes	Cystofilobasidiales	Cystofilobasidiaceae	Cystofilobasidium	macerans	IC Mycosmo, Microbial Culture Collection Ex	291	1	No growth observed	1	SCFA 25 g/L - 1:1:3 only	0	0	0	0	0	0	0	0
EXF-1547	Cystofilobasidium sp.	Basidiomycota	Agaricomycotina	Tremellomycetes	Cystofilobasidiales	Cystofilobasidiaceae	Cystofilobasidium	sp.	IC Mycosmo, Microbial Culture Collection Ex	292	0	/	0	None	0	0	0	0	0	0	0	0
EXF-12190	Cystofilobasidium sp.	Basidiomycota	Agaricomycotina	Tremellomycetes	Cystofilobasidiales	Cystofilobasidiaceae	Cystofilobasidium	sp.	IC Mycosmo, Microbial Culture Collection Ex	293	1	No growth observed	1	SCFA 25 g/L - 1:1:3 only	0	0	0	0	0	0	0	0
EXF-1500	Debaryomyces hansenii	Ascomycota	Saccharomycotina	Pichiomycetes	Serinales	Debaryomycetaceae	Debaryomyces	hansenii	IC Mycosmo, Microbial Culture Collection Ex	294	1	No growth observed	1	SCFA 25 g/L - 1:1:3 only	0	0	0	0	0	0	0	0
EXF-9069	Debaryomyces hansenii	Ascomycota	Saccharomycotina	Pichiomycetes	Serinales	Debaryomycetaceae	Debaryomyces	hansenii	IC Mycosmo, Microbial Culture Collection Ex	295	1	No growth observed	1	SCFA 25 g/L - 1:1:3 only	0	0	0	0	0	0	0	0
EXF-11989	Debaryomyces hansenii	Ascomycota	Saccharomycotina	Pichiomycetes	Serinales	Debaryomycetaceae	Debaryomyces	hansenii	IC Mycosmo, Microbial Culture Collection Ex	296	0	/	0	None	0	0	0	0	0	0	0	0
EXF-6368	Debaryomyces hansenii	Ascomycota	Saccharomycotina	Pichiomycetes	Serinales	Debaryomycetaceae	Debaryomyces	hansenii	IC Mycosmo, Microbial Culture Collection Ex	297	0	/	0	None	0	0	0	1	1	0	0	0
EXF-10517	Debaryomyces hansenii	Ascomycota	Saccharomycotina	Pichiomycetes	Serinales	Debaryomycetaceae	Debaryomyces	hansenii	IC Mycosmo, Microbial Culture Collection Ex	298	0	/	0	None	0	0	0	1	0	0	0	0
EXF-10647	Debaryomyces hansenii	Ascomycota	Saccharomycotina	Pichiomycetes	Serinales	Debaryomycetaceae	Debaryomyces	hansenii	IC Mycosmo, Microbial Culture Collection Ex	299	0	/	0	None	0	0	0	0	0	0	0	0
EXF-10652	Debaryomyces hansenii	Ascomycota	Saccharomycotina	Pichiomycetes	Serinales	Debaryomycetaceae	Debaryomyces	hansenii	IC Mycosmo, Microbial Culture Collection Ex	300	0	/	0	None	0	0	0	0	0	0	0	0
EXF-10653	Debaryomyces hansenii	Ascomycota	Saccharomycotina	Pichiomycetes	Serinales	Debaryomycetaceae	Debaryomyces	hansenii	IC Mycosmo, Microbial Culture Collection Ex	301	0	/	0	None	0	0	0	1	0	0	0	0
EXF-10791	Debaryomyces hansenii	Ascomycota	Saccharomycotina	Pichiomycetes	Serinales	Debaryomycetaceae	Debaryomyces	hansenii	IC Mycosmo, Microbial Culture Collection Ex	302	0	/	0	None	0	0	0	1	1	0	0	0
EXF-12276	Debaryomyces hansenii	Ascomycota	Saccharomycotina	Pichiomycetes	Serinales	Debaryomycetaceae	Debaryomyces	hansenii	IC Mycosmo, Microbial Culture Collection Ex	303	0	/	0	None	0	0	0	0	0	0	0	0
EXF-12278	Debaryomyces hansenii	Ascomycota	Saccharomycotina	Pichiomycetes	Serinales	Debaryomycetaceae	Debaryomyces	hansenii	IC Mycosmo, Microbial Culture Collection Ex	304	0	/	0	None	0	0	0	1	1	0	0	0
EXF-12308	Debaryomyces hansenii	Ascomycota	Saccharomycotina	Pichiomycetes	Serinales	Debaryomycetaceae	Debaryomyces	hansenii	IC Mycosmo, Microbial Culture Collection Ex	305	0	/	0	None	0	0	0	1	1	0	0	0
EXF-8506	Debaryomyces hansenii	Ascomycota	Saccharomycotina	Pichiomycetes	Serinales	Debaryomycetaceae	Debaryomyces	hansenii	IC Mycosmo, Microbial Culture Collection Ex	306	0	/	0	None	0	0	0	0	0	0	0	0
EXF-6878	Debaryomyces fabryi	Ascomycota	Saccharomycotina	Pichiomycetes	Serinales	Debaryomycetaceae	Debaryomyces	fabryi	IC Mycosmo, Microbial Culture Collection Ex	307	0	/	0	None	0	0	0	1	1	0	0	0
EXF-1643	Debaryomyces hansenii var. hansenii	Ascomycota	Saccharomycotina	Pichiomycetes	Serinales	Debaryomycetaceae	Debaryomyces	hansenii var. hansenii	IC Mycosmo, Microbial Culture Collection Ex	308	0	/	0	None	0	0	0	0	0	0	0	0
EXF-1646	Debaryomyces hansenii var. hansenii	Ascomycota	Saccharomycotina	Pichiomycetes	Serinales	Debaryomycetaceae	Debaryomyces	hansenii var. hansenii	IC Mycosmo, Microbial Culture Collection Ex	309	0	/	0	None	0	0	0	0	0	0	0	0
EXF-4855	Debaryomyces hansenii	Ascomycota	Saccharomycotina	Pichiomycetes	Serinales	Debaryomycetaceae	Debaryomyces	hansenii	IC Mycosmo, Microbial Culture Collection Ex	310	0	/	0	None	0	0	0	0	0	0	0	0
EXF-1511	Debaryomyces maramus	Ascomycota	Saccharomycotina	Pichiomycetes	Serinales	Debaryomycetaceae	Debaryomyces	maramus	IC Mycosmo, Microbial Culture Collection Ex	311	1	No growth observed	1	SCFA 25 g/L - 1:1:3 only	0	0	0	0	0	0	0	0
EXF-12850	Debaryomyces nepalensis	Ascomycota	Saccharomycotina	Pichiomycetes	Serinales	Debaryomycetaceae	Debaryomyces	nepalensis	IC Mycosmo, Microbial Culture Collection Ex	312	0	/	0	None	0	0	0	0	0	0	0	0
EXF-12670	Debaryomyces prosopidis	Ascomycota	Saccharomycotina	Pichiomycetes	Serinales	Debaryomycetaceae	Debaryomyces	prosopidis	IC Mycosmo, Microbial Culture Collection Ex	313	0	/	0	None	0	0	0	1	0	0	0	0
EXF-11371	Debaryomyces sp.	Ascomycota	Saccharomycotina	Pichiomycetes	Serinales	Debaryomycetaceae	Debaryomyces	sp.	IC Mycosmo, Microbial Culture Collection Ex	314	0	/	0	None	0	0	0	0	0	0	0	0
EXF-11532	Debaryomyces sp.	Ascomycota	Saccharomycotina	Pichiomycetes	Serinales	Debaryomycetaceae	Debaryomyces	sp.	IC Mycosmo, Microbial Culture Collection Ex	315	0	/	0	None	0	0	0	1	0	0	0	0
EXF-13027	Debaryomyces sp.	Ascomycota	Saccharomycotina	Pichiomycetes	Serinales	Debaryomycetaceae	Debaryomyces	sp.	IC Mycosmo, Microbial Culture Collection Ex	316	0	/	0	None	0	0	0	0	0	0	0	0
EXF-9358	Debaryomyces sp.	Ascomycota	Saccharomycotina	Pichiomycetes	Serinales	Debaryomycetaceae	Debaryomyces	sp.	IC Mycosmo, Microbial Culture Collection Ex	317	0	/	0	None	0	0	0	0	0	0	0	0
EXF-7875	Debaryomyces subglobosus	Ascomycota	Saccharomycotina	Pichiomycetes	Serinales	Debaryomycetaceae	Debaryomyces	subglobosus	IC Mycosmo, Microbial Culture Collection Ex	318	0	/	0	None	0	0	0	1	1	0	0	0
EXF-4915	Brettanomyces bruxellensis	Ascomycota	Saccharomycotina	Pichiomycetes	Pichiales	Pichiaceae	Brettanomyces	bruxellensis	IC Mycosmo, Microbial Culture Collection Ex	319	0	/	0	None	0	0	0	0	0	0	0	0
EXF-4918	Brettanomyces bruxellensis	Ascomycota	Saccharomycotina	Pichiomycetes	Pichiales	Pichiaceae	Brettanomyces	bruxellensis	IC Mycosmo, Microbial Culture Collection Ex	320	0	/	0	None	0	0	0	0	0	0	0	0
EXF-9811	Dioszegia buhagiarii	Basidiomycota	Agaricomycotina	Tremellomycetes	Tremellales	Bulleribasidiaceae	Dioszegia	buhagiarii	IC Mycosmo, Microbial Culture Collection Ex	321	1	No growth observed	1	SCFA 25 g/L - 1:1:3 only	0	0	0	0	0	0	0	0
EXF-10532	Dioszegia butyracea	Basidiomycota	Agaricomycotina	Tremellomycetes	Tremellales	Bulleribasidiaceae	Dioszegia	butyracea	IC Mycosmo, Microbial Culture Collection Ex	322	1	No growth observed	1	SCFA 25 g/L - 1:1:3 only	0	0	0	0	0	0	0	0
EXF-10762	Dioszegia butyracea	Basidiomycota	Agaricomycotina	Tremellomycetes	Tremellales	Bulleribasidiaceae	Dioszegia	butyracea	IC Mycosmo, Microbial Culture Collection Ex	323	1	No growth observed	1	SCFA 25 g/L - 1:1:3 only	0	0	0	0	0	0	0	0
EXF-10773	Dioszegia butyracea	Basidiomycota	Agaricomycotina	Tremellomycetes	Tremellales	Bulleribasidiaceae	Dioszegia	butyracea	IC Mycosmo, Microbial Culture Collection Ex	324	1	No growth observed	1	SCFA 25 g/L - 1:1:3 only	0	0	0	0	0	0	0	0
EXF-12002	Dioszegia butyracea	Basidiomycota	Agaricomycotina	Tremellomycetes	Tremellales	Bulleribasidiaceae	Dioszegia	butyracea	IC Mycosmo, Microbial Culture Collection Ex	325	1	No growth observed	1	SCFA 25 g/L - 1:1:3 only	0	0	0	0	0	0	0	0
EXF-9807	Dioszegia butyracea	Basidiomycota	Agaricomycotina	Tremellomycetes	Tremellales	Bulleribasidiaceae	Dioszegia	butyracea	IC Mycosmo, Microbial Culture Collection Ex	326	1	No growth observed	1	SCFA 25 g/L - 1:1:3 only	0	0	0	0	0	0	0	0
EXF-10535	Dioszegia crocea	Basidiomycota	Agaricomycotina	Tremellomycetes	Tremellales	Bulleribasidiaceae	Dioszegia	crocea	IC Mycosmo, Microbial Culture Collection Ex	327	1	No growth observed	1	SCFA 25 g/L - 1:1:3 only	0	0	0	0	0	0	0	0
EXF-10615	Dioszegia crocea	Basidiomycota	Agaricomycotina	Tremellomycetes	Tremellales	Bulleribasidiaceae	Dioszegia	crocea	IC Mycosmo, Microbial Culture Collection Ex	328	1	No growth observed	1	SCFA 25 g/L - 1:1:3 only	0	0	0	0	0	0	0	0
EXF-10525	Dioszegia crocea	Basidiomycota	Agaricomycotina	Tremellomycetes	Tremellales	Bulleribasidiaceae	Dioszegia	crocea	IC Mycosmo, Microbial Culture Collection Ex	329	1	No growth observed	1	SCFA 25 g/L - 1:1:3 only	0	0	0	0	0	0	0	0
EXF-10527	Dioszegia crocea	Basidiomycota	Agaricomycotina	Tremellomycetes	Tremellales	Bulleribasidiaceae	Dioszegia	crocea	IC Mycosmo, Microbial Culture Collection Ex	330	1	No growth observed	1	SCFA 25 g/L - 1:1:3 only	0	0	0	0	0	0	0	0
EXF-10543	Dioszegia crocea	Basidiomycota	Agaricomycotina	Tremellomycetes	Tremellales	Bulleribasidiaceae	Dioszegia	crocea	IC Mycosmo, Microbial Culture Collection Ex	331	1	No growth observed	1	SCFA 25 g/L - 1:1:3 only	0	0	0	0	0	0	0	0
EXF-9812	Dioszegia crocea	Basidiomycota	Agaricomycotina	Tremellomycetes	Tremellales	Bulleribasidiaceae	Dioszegia	crocea	IC Mycosmo, Microbial Culture Collection Ex	332	1	No growth observed	1	SCFA 25 g/L - 1:1:3 only	0	0	0	0	0	0	0	0
EXF-10536	Dioszegia fristingensis	Basidiomycota	Agaricomycotina	Tremellomycetes	Tremellales	Bulleribasidiaceae	Dioszegia	fristingensis	IC Mycosmo, Microbial Culture Collection Ex	333	1	No growth observed	1	SCFA 25 g/L - 1:1:3 only	0	0	0	0	0	0	0	0
EXF-11170	Dioszegia fristingensis	Basidiomycota	Agaricomycotina	Tremellomycetes	Tremellales	Bulleribasidiaceae	Dioszegia	fristingensis	IC Mycosmo, Microbial Culture Collection Ex	334	1	No growth observed	1	SCFA 25 g/L - 1:1:3 only	0	0	0	0	0	0	0	0
EXF-12003	Dioszegia fristingensis	Basidiomycota	Agaricomycotina	Tremellomycetes	Tremellales	Bulleribasidiaceae	Dioszegia	fristingensis	IC Mycosmo, Microbial Culture Collection Ex	335	1	No growth observed	1	SCFA 25 g/L - 1:1:3 only	0	0	0	0	0	0	0	0
EXF-9863	Dioszegia fristingensis	Basidiomycota	Agaricomycotina	Tremellomycetes	Tremellales	Bulleribasidiaceae	Dioszegia	fristingensis	IC Mycosmo, Microbial Culture Collection Ex	336	1	No growth observed	1	SCFA 25 g/L - 1:1:3 only	0	0	0	0	0	0	0	0
EXF-10544	Dioszegia fristingensis	Basidiomycota	Agaricomycotina	Tremellomycetes	Tremellales	Bulleribasidiaceae	Dioszegia	fristingensis	IC Mycosmo, Microbial Culture Collection Ex	337	1	No growth observed	1	SCFA 25 g/L - 1:1:3 only	0	0	0	0	0	0	0	0
EXF-10612	Dioszegia fristingensis	Basidiomycota	Agaricomycotina	Tremellomycetes	Tremellales	Bulleribasidiaceae	Dioszegia	fristingensis	IC Mycosmo, Microbial Culture Collection Ex	338	0	/	0	None	0	0	0	0	0	0	0	0
EXF-10779	Dioszegia fristingensis	Basidiomycota	Agaricomycotina	Tremellomycetes	Tremellales	Bulleribasidiaceae	Dioszegia	fristingensis	IC Mycosmo, Microbial Culture Collection Ex	339	1	No growth observed	1	SCFA 25 g/L - 1:1:3 only	0	0	0	0	0	0	0	0
EXF-9814	Dioszegia fristingensis	Basidiomycota	Agaricomycotina	Tremellomycetes	Tremellales	Bulleribasidiaceae	Dioszegia	fristingensis	IC Mycosmo, Microbial Culture Collection Ex	340	1	No growth observed	1	SCFA 25 g/L - 1:1:3 only	0	0	0	0	0	0	0	0
EXF-10752	Dioszegia hungarica	Basidiomycota	Agaricomycotina	Tremellomycetes	Tremellales	Bulleribasidiaceae	Dioszegia	hungarica	IC Mycosmo, Microbial Culture Collection Ex	341	1	No growth observed	1	SCFA 25 g/L - 1:1:3 only	0	0	0	0	0	0	0	0
EXF-11178	Dioszegia hungarica	Basidiomycota	Agaricomycotina	Tremellomycetes	Tremellales	Bulleribasidiaceae	Dioszegia	hungarica	IC Mycosmo, Microbial Culture Collection Ex	342	1	No growth observed	1	SCFA 25 g/L - 1:1:3 only	0	0	0	0	0	0	0	0
EXF-11880	Dioszegia hungarica	Basidiomycota	Agaricomycotina	Tremellomycetes	Tremellales	Bulleribasidiaceae	Dioszegia	hungarica	IC Mycosmo, Microbial Culture Collection Ex	343	1	No growth observed	1	SCFA 25 g/L - 1:1:3 only	0	0	0	0	0	0	0	0
EXF-10786	Dioszegia hungarica	Basidiomycota	Agaricomycotina	Tremellomycetes	Tremellales	Bulleribasidiaceae	Dioszegia	hungarica	IC Mycosmo, Microbial Culture Collection Ex	344	0	/	0	None	0	0	0	0	0	0	0	0
EXF-9805	Dioszegia hungarica	Basidiomycota	Agaricomycotina	Tremellomycetes	Tremellales	Bulleribasidiaceae	Dioszegia	hungarica	IC Mycosmo, Microbial Culture Collection Ex	345	1	No growth observed	1	SCFA 25 g/L - 1:1:3 only	0	0	0	0	0	0	0	0
EXF-11769	Dioszegia rishiriensis	Basidiomycota	Agaricomycotina	Tremellomycetes	Tremellales	Bulleribasidiaceae	Dioszegia	rishiriensis	IC Mycosmo, Microbial Culture Collection Ex	346	1	No growth observed	1	SCFA 25 g/L - 1:1:3 only	0	0	0	0	0	0	0	0
EXF-10756	Dioszegia sp.	Basidiomycota	Agaricomycotina	Tremellomycetes	Tremellales	Bulleribasidiaceae	Dioszegia	sp.	IC Mycosmo, Microbial Culture Collection Ex	347	1	No growth observed	1	SCFA 25 g/L - 1:1:3 only	0	0	0	0	0	0	0	0
EXF-10768	Dioszegia sp.	Basidiomycota	Agaricomycotina	Tremellomycetes	Tremellales	Bulleribasidiaceae	Dioszegia	sp.	IC Mycosmo, Microbial Culture Collection Ex	348	1	No growth observed	1	SCFA 25 g/L - 1:1:3 only	0	0	0	0	0	0	0	0
EXF-10778	Dioszegia sp.	Basidiomycota	Agaricomycotina	Tremellomycetes	Tremellales	Bulleribasidiaceae	Dioszegia	sp.	IC Mycosmo, Microbial Culture Collection Ex	349	1	No growth observed	1	SCFA 25 g/L - 1:1:3 only	0	0	0	0	0	0	0	0
EXF-9818	Dioszegia xingshanensis	Basidiomycota	Agaricomycotina	Tremellomycetes	Tremellales	Bulleribasidiaceae	Dioszegia	xingshanensis	IC Mycosmo, Microbial Culture Collection Ex	350	1	No growth observed	1	SCFA 25 g/L - 1:1:3 only	0	0	0	0	0	0	0	0
EXF-9819	Dioszegia xingshanensis	Basidiomycota	Agaricomycotina	Tremellomycetes	Tremellales	Bulleribasidiaceae	Dioszegia	xingshanensis	IC Mycosmo, Microbial Culture Collection Ex	351	1	No growth observed	1	SCFA 25 g/L - 1:1:3 only	0	0	0	0	0	0	0	0
EXF-9851	Dioszegia xingshanensis	Basidiomycota	Agaricomycotina	Tremellomycetes	Tremellales	Bulleribasidiaceae	Dioszegia	xingshanensis	IC Mycosmo, Microbial Culture Collection Ex	352	0	/	0	None	0	0	0	0	1	0	0	0
EXF-11893	Dioszegia zsoltii var. yunnanensis	Basidiomycota	Agaricomycotina	Tremellomycetes	Tremellales	Bulleribasidiaceae	Dioszegia	zsoltii var. yunnanensis	IC Mycosmo, Microbial Culture Collection Ex	353	0	/	0	None	0	0	0	0	0	0	0	0
EXF-12400	Dothiora sp.	Ascomycota	Pezizomycotina	Dothideomycetes	Dothideales	Dothioraceae	Dothiora	sp.	IC Mycosmo, Microbial Culture Collection Ex	354	1	No growth observed	1	SCFA 25 g/L - 1:1:3 only	0	0	0	0	0	0	0	0
EXF-12677	Dothiora sp.	Ascomycota	Pezizomycotina	Dothideomycetes	Dothideales	Dothioraceae	Dothiora	sp.	IC Mycosmo, Microbial Culture Collection Ex	355	1	No growth observed	1	SCFA 25 g/L - 1:1:3 only	0	0	0	0	0	0	0	0
EXF-13131	Dothiora sp.	Ascomycota	Pezizomycotina	Dothideomycetes	Dothideales	Dothioraceae	Dothiora	sp.	IC Mycosmo, Microbial Culture Collection Ex	356	1	No growth observed	1	SCFA 25 g/L - 1:1:3 only	0	0	0	0	0	0	0	0
EXF-12682	Dothiora sp.	Ascomycota	Pezizomycotina	Dothideomycetes	Dothideales	Dothioraceae	Dothiora	sp.	IC Mycosmo, Microbial Culture Collection Ex	357	1	No growth observed	1	SCFA 25 g/L - 1:1:3 only	0	0	0	0	0	0	0	0
EXF-15088	Dothiora sorbi	Ascomycota	Pezizomycotina	Dothideomycetes	Dothideales	Dothioraceae	Dothiora	sorbi	IC Mycosmo, Microbial Culture Collection Ex	358	0	/	0	None	0	0	0	0	0	0	0	0
EXF-15388	Dothiora infuscans	Ascomycota	Pezizomycotina	Dothideomycetes	Dothideales	Dothioraceae	Dothiora	infuscans	IC Mycosmo, Microbial Culture Collection Ex	359	1	No growth observed	1	SCFA 25 g/L - 1:1:3 only	0	0	0	0	1	0	0	0
EXF-6277	Elasticomyces elasticus	Ascomycota	Pezizomycotina	Dothideomycetes	Mycosphaerellales	Teratosphaeriaceae	Elasticomyces	elasticus	IC Mycosmo, Microbial Culture Collection Ex	360	1	No growth observed	1	SCFA 25 g/L - 1:1:3 only	0	0	0	0	0	0	0	0
EXF-13683	Elasticomyces elasticus	Ascomycota	Pezizomycotina	Dothideomycetes	Mycosphaerellales	Teratosphaeriaceae	Elasticomyces	elasticus	IC Mycosmo, Microbial Culture Collection Ex	361	1	No growth observed	1	SCFA 25 g/L - 1:1:3 only	0	0	0	0	0	0	0	0
EXF-9886	Exophiala alcalophila	Ascomycota	Pezizomycotina	Eurotiomycetes	Chaetothyriales	Herpotrichiellaceae	Exophiala	alcalophila	IC Mycosmo, Microbial Culture Collection Ex	362	1	No growth observed	1	SCFA 25 g/L - 1:1:3 only	0	0	0	0	0	0	0	0
EXF-14964	Exophiala alcalophila	Ascomycota	Pezizomycotina	Eurotiomycetes	Chaetothyriales	Herpotrichiellaceae	Exophiala	alcalophila	IC Mycosmo, Microbial Culture Collection Ex	363	1	No growth observed	1	SCFA 25 g/L - 1:1:3 only	0	0	0	0	0	0	0	0
EXF-8925	Exophiala alcalophila	Ascomycota	Pezizomycotina	Eurotiomycetes	Chaetothyriales	Herpotrichiellaceae	Exophiala	alcalophila	IC Mycosmo, Microbial Culture Collection Ex	364	1	3 weeks	1	SCFA 25 g/L - 1:1:3 only	0	0	0	0	0	0	0	0
EXF-14607	Exophiala alcalophila	Ascomycota	Pezizomycotina	Eurotiomycetes	Chaetothyriales	Herpotrichiellaceae	Exophiala	alcalophila	IC Mycosmo, Microbial Culture Collection Ex	365	1	No growth observed	1	SCFA 25 g/L - 1:1:3 only	0	0	0	0	0	0	0	0
EXF-10846	Exophiala aquamarina	Ascomycota	Pezizomycotina	Eurotiomycetes	Chaetothyriales	Herpotrichiellaceae	Exophiala	aquamarina	IC Mycosmo, Microbial Culture Collection Ex	366	0	/	0	None	0	0	0	0	0	0	0	0
EXF-10335	Exophiala bergeri	Ascomycota	Pezizomycotina	Eurotiomycetes	Chaetothyriales	Herpotrichiellaceae	Exophiala	bergeri	IC Mycosmo, Microbial Culture Collection Ex	367	1	4 weeks	1	SCFA 25 g/L - 1:1:3 only	0	0	0	0	0	0	0	0
EXF-11025	Exophiala bergeri	Ascomycota	Pezizomycotina	Eurotiomycetes	Chaetothyriales	Herpotrichiellaceae	Exophiala	bergeri	IC Mycosmo, Microbial Culture Collection Ex	368	1	4 weeks	1	SCFA 25 g/L - 1:1:3 only	0	0	0	0	0	0	0	0
EXF-13305	Exophiala bergeri	Ascomycota	Pezizomycotina	Eurotiomycetes	Chaetothyriales	Herpotrichiellaceae	Exophiala	bergeri	IC Mycosmo, Microbial Culture Collection Ex	369	1	No growth observed	1	SCFA 25 g/L - 1:1:3 only	0	0	0	0	0	0	0	0
EXF-10336	Exophiala bergeri	Ascomycota	Pezizomycotina	Eurotiomycetes	Chaetothyriales	Herpotrichiellaceae	Exophiala	bergeri	IC Mycosmo, Microbial Culture Collection Ex	370	1	No growth observed	1	SCFA 25 g/L - 1:1:3 only	0	0	0	0	0	0	0	0
EXF-14903	Exophiala cancerae	Ascomycota	Pezizomycotina	Eurotiomycetes	Chaetothyriales	Herpotrichiellaceae	Exophiala	cancerae	IC Mycosmo, Microbial Culture Collection Ex	371	1	No growth observed	1	SCFA 25 g/L - 1:1:3 only	0	0	0	0	0	0	0	0
EXF-13694	Exophiala castellanii	Ascomycota	Pezizomycotina	Eurotiomycetes	Chaetothyriales	Herpotrichiellaceae	Exophiala	castellanii	IC Mycosmo, Microbial Culture Collection Ex	372	1	No growth observed	1	SCFA 25 g/L - 1:1:3 only	0	0	0	0	1	0	0	0
EXF-13541	Exophiala castellanii	Ascomycota	Pezizomycotina	Eurotiomycetes	Chaetothyriales	Herpotrichiellaceae	Exophiala	castellanii	IC Mycosmo, Microbial Culture Collection Ex	373	1	No growth observed	1	SCFA 25 g/L - 1:1:3 only	0	0	0	0	0	0	0	0
EXF-9700	Exophiala dermatitidis	Ascomycota	Pezizomycotina	Eurotiomycetes	Chaetothyriales	Herpotrichiellaceae	Exophiala	dermatitidis	IC Mycosmo, Microbial Culture Collection Ex	374	0	/	0	None	0	0	0	0	0	0	0	0
EXF-10194	Exophiala dermatitidis	Ascomycota	Pezizomycotina	Eurotiomycetes	Chaetothyriales	Herpotrichiellaceae	Exophiala	dermatitidis	IC Mycosmo, Microbial Culture Collection Ex	375	0	/	0	None	0	0	0	0	0	0	0	0
EXF-6895	Exophiala dermatitidis	Ascomycota	Pezizomycotina	Eurotiomycetes	Chaetothyriales	Herpotrichiellaceae	Exophiala	dermatitidis	IC Mycosmo, Microbial Culture Collection Ex	376	0	/	0	None	0	0	0	0	0	0	0	0
EXF-6942	Exophiala dermatitidis	Ascomycota	Pezizomycotina	Eurotiomycetes	Chaetothyriales	Herpotrichiellaceae	Exophiala	dermatitidis	IC Mycosmo, Microbial Culture Collection Ex	377	0	/	0	None	0	0	0	0	1	0	0	0
EXF-6985	Exophiala dermatitidis	Ascomycota	Pezizomycotina	Eurotiomycetes	Chaetothyriales	Herpotrichiellaceae	Exophiala	dermatitidis	IC Mycosmo, Microbial Culture Collection Ex	378	0	/	0	None	0	0	0	0	0	0	0	0
EXF-10322	Exophiala dermatitidis	Ascomycota	Pezizomycotina	Eurotiomycetes	Chaetothyriales	Herpotrichiellaceae	Exophiala	dermatitidis	IC Mycosmo, Microbial Culture Collection Ex	379	0	/	0	None	0	0	0	0	0	0	0	0
EXF-5566	Exophiala equina	Ascomycota	Pezizomycotina	Eurotiomycetes	Chaetothyriales	Herpotrichiellaceae	Exophiala	equina	IC Mycosmo, Microbial Culture Collection Ex	380	1	3 weeks	1	SCFA 25 g/L - 1:1:3 only	0	0	0	0	0	0	0	0
EXF-8234	Exophiala heteromorpha	Ascomycota	Pezizomycotina	Eurotiomycetes	Chaetothyriales	Herpotrichiellaceae	Exophiala	heteromorpha	IC Mycosmo, Microbial Culture Collection Ex	381	1	3 weeks	1	SCFA 25 g/L - 1:1:3 only	0	0	0	0	0	0	0	0
EXF-8838	Exophiala jeanselmei	Ascomycota	Pezizomycotina	Eurotiomycetes	Chaetothyriales	Herpotrichiellaceae	Exophiala	jeanselmei	IC Mycosmo, Microbial Culture Collection Ex	382	1	No growth observed	1	SCFA 25 g/L - 1:1:3 only	0	0	0	0	0	0	0	0
EXF-9881	Exophiala lecanii-corni	Ascomycota	Pezizomycotina	Eurotiomycetes	Chaetothyriales	Herpotrichiellaceae	Exophiala	lecanii-corni	IC Mycosmo, Microbial Culture Collection Ex	383	1	No growth observed	1	SCFA 25 g/L - 1:1:3 only	0	0	0	0	0	0	0	0
EXF-9961	Exophiala lecanii-corni	Ascomycota	Pezizomycotina	Eurotiomycetes	Chaetothyriales	Herpotrichiellaceae	Exophiala	lecanii-corni	IC Mycosmo, Microbial Culture Collection Ex	384	1	No growth observed	1	SCFA 25 g/L - 1:1:3 only	0	0	0	0	0	0	0	0
EXF-10082	Exophiala lecanii-corni	Ascomycota	Pezizomycotina	Eurotiomycetes	Chaetothyriales	Herpotrichiellaceae	Exophiala	lecanii-corni	IC Mycosmo, Microbial Culture Collection Ex	385	1	No growth observed	1	SCFA 25 g/L - 1:1:3 only	0	0	0	0	0	0	0	0
EXF-9422	Exophiala lecanii-corni	Ascomycota	Pezizomycotina	Eurotiomycetes	Chaetothyriales	Herpotrichiellaceae	Exophiala	lecanii-corni	IC Mycosmo, Microbial Culture Collection Ex	386	1	No growth observed	1	SCFA 25 g/L - 1:1:3 only	0	0	0	0	0	0	0	0
EXF-9233	Exophiala mesophila	Ascomycota	Pezizomycotina	Eurotiomycetes	Chaetothyriales	Herpotrichiellaceae	Exophiala	mesophila	IC Mycosmo, Microbial Culture Collection Ex	387	1	No growth observed	1	SCFA 25 g/L - 1:1:3 only	0	0	0	0	0	0	0	0
EXF-10851	Exophiala mesophila	Ascomycota	Pezizomycotina	Eurotiomycetes	Chaetothyriales	Herpotrichiellaceae	Exophiala	mesophila	IC Mycosmo, Microbial Culture Collection Ex	388	1	No growth observed	1	SCFA 25 g/L - 1:1:3 only	0	0	0	0	0	0	0	0
EXF-8958	Exophiala mesophila	Ascomycota	Pezizomycotina	Eurotiomycetes	Chaetothyriales	Herpotrichiellaceae	Exophiala	mesophila	IC Mycosmo, Microbial Culture Collection Ex	389	1	No growth observed	1	SCFA 25 g/L - 1:1:3 only	0	0	0	0	0	0	0	0
EXF-9647	Exophiala oligosperma	Ascomycota	Pezizomycotina	Eurotiomycetes	Chaetothyriales	Herpotrichiellaceae	Exophiala	oligosperma	IC Mycosmo, Microbial Culture Collection Ex	390	1	No growth observed	1	SCFA 25 g/L - 1:1:3 only	0	0	0	0	0	0	0	0
EXF-11029	Exophiala oligosperma	Ascomycota	Pezizomycotina	Eurotiomycetes	Chaetothyriales	Herpotrichiellaceae	Exophiala	oligosperma	IC Mycosmo, Microbial Culture Collection Ex	391	1	No growth observed	1	SCFA 25 g/L - 1:1:3 only	0	0	0	0	0	0	0	0
EXF-12786	Exophiala oligosperma	Ascomycota	Pezizomycotina	Eurotiomycetes	Chaetothyriales	Herpotrichiellaceae	Exophiala	oligosperma	IC Mycosmo, Microbial Culture Collection Ex	392	1	No growth observed	1	SCFA 25 g/L - 1:1:3 only	0	0	0	0	0	0	0	0
EXF-9890	Exophiala oligosperma	Ascomycota	Pezizomycotina	Eurotiomycetes	Chaetothyriales	Herpotrichiellaceae	Exophiala	oligosperma	IC Mycosmo, Microbial Culture Collection Ex	393	1	No growth observed	1	SCFA 25 g/L - 1:1:3 only	0	0	0	0	0	0	0	0
EXF-9940	Exophiala phaeomuriformis	Ascomycota	Pezizomycotina	Eurotiomycetes	Chaetothyriales	Herpotrichiellaceae	Exophiala	phaeomuriformis	IC Mycosmo, Microbial Culture Collection Ex	394	0	/	0	None	0	0	0	0	0	0	0	0
EXF-13290	Exophiala phaeomuriformis	Ascomycota	Pezizomycotina	Eurotiomycetes	Chaetothyriales	Herpotrichiellaceae	Exophiala	phaeomuriformis	IC Mycosmo, Microbial Culture Collection Ex	395	0	/	0	None	0	0	0	0	0	0	0	0
EXF-6501	Exophiala phaeomuriformis	Ascomycota	Pezizomycotina	Eurotiomycetes	Chaetothyriales	Herpotrichiellaceae	Exophiala	phaeomuriformis	IC Mycosmo, Microbial Culture Collection Ex	396	0	/	0	None	0	0	0	0	0	0	0	0
EXF-6502	Exophiala phaeomuriformis	Ascomycota	Pezizomycotina	Eurotiomycetes	Chaetothyriales	Herpotrichiellaceae	Exophiala	phaeomuriformis	IC Mycosmo, Microbial Culture Collection Ex	397	0	/	0	None	0	0	0	0	0	0	0	0
EXF-6503	Exophiala phaeomuriformis	Ascomycota	Pezizomycotina	Eurotiomycetes	Chaetothyriales	Herpotrichiellaceae	Exophiala	phaeomuriformis	IC Mycosmo, Microbial Culture Collection Ex	398	0	/	0	None	0	0	0	0	0	0	0	0
EXF-12759	Exophiala phaeomuriformis	Ascomycota	Pezizomycotina	Eurotiomycetes	Chaetothyriales	Herpotrichiellaceae	Exophiala	phaeomuriformis	IC Mycosmo, Microbial Culture Collection Ex	399	0	/	0	None	0	0	0	0	0	0	0	0
EXF-10984	Exophiala salmonis	Ascomycota	Pezizomycotina	Eurotiomycetes	Chaetothyriales	Herpotrichiellaceae	Exophiala	salmonis	IC Mycosmo, Microbial Culture Collection Ex	400	0	/	0	None	0	0	0	0	0	0	0	0
EXF-10985	Exophiala salmonis	Ascomycota	Pezizomycotina	Eurotiomycetes	Chaetothyriales	Herpotrichiellaceae	Exophiala	salmonis	IC Mycosmo, Microbial Culture Collection Ex	401	0	/	0	None	0	0	0	0	0	0	0	0
EXF-11389	Exophiala sideris	Ascomycota	Pezizomycotina	Eurotiomycetes	Chaetothyriales	Herpotrichiellaceae	Exophiala	sideris	IC Mycosmo, Microbial Culture Collection Ex	402	1	No growth observed	1	SCFA 25 g/L - 1:1:3 only	0	0	0	0	0	0	0	0
EXF-11390	Exophiala sideris	Ascomycota	Pezizomycotina	Eurotiomycetes	Chaetothyriales	Herpotrichiellaceae	Exophiala	sideris	IC Mycosmo, Microbial Culture Collection Ex	403	1	No growth observed	1	SCFA 25 g/L - 1:1:3 only	0	0	0	0	0	0	0	0
EXF-12231	Exophiala sp.	Ascomycota	Pezizomycotina	Eurotiomycetes	Chaetothyriales	Herpotrichiellaceae	Exophiala	sp.	IC Mycosmo, Microbial Culture Collection Ex	404	1	No growth observed	1	SCFA 25 g/L - 1:1:3 only	0	0	0	0	0	0	0	0
EXF-7079	Exophiala sp.	Ascomycota	Pezizomycotina	Eurotiomycetes	Chaetothyriales	Herpotrichiellaceae	Exophiala	sp.	IC Mycosmo, Microbial Culture Collection Ex	405	1	No growth observed	1	SCFA 25 g/L - 1:1:3 only	0	0	0	0	0	0	0	0
EXF-7111	Exophiala sp.	Ascomycota	Pezizomycotina	Eurotiomycetes	Chaetothyriales	Herpotrichiellaceae	Exophiala	sp.	IC Mycosmo, Microbial Culture Collection Ex	406	1	3 weeks	1	SCFA 25 g/L - 1:1:3 only	0	0	0	0	0	0	0	0
EXF-6589	Exophiala sp.	Ascomycota	Pezizomycotina	Eurotiomycetes	Chaetothyriales	Herpotrichiellaceae	Exophiala	sp.	IC Mycosmo, Microbial Culture Collection Ex	407	1	3 weeks	1	SCFA 25 g/L - 1:1:3 only	0	0	0	0	0	0	0	0
EXF-10715	Exophiala spinifera	Ascomycota	Pezizomycotina	Eurotiomycetes	Chaetothyriales	Herpotrichiellaceae	Exophiala	spinifera	IC Mycosmo, Microbial Culture Collection Ex	408	1	No growth observed	1	SCFA 25 g/L - 1:1:3 only	0	0	0	0	0	0	0	0
EXF-10716	Exophiala spinifera	Ascomycota	Pezizomycotina	Eurotiomycetes	Chaetothyriales	Herpotrichiellaceae	Exophiala	spinifera	IC Mycosmo, Microbial Culture Collection Ex	409	1	No growth observed	1	SCFA 25 g/L - 1:1:3 only	0	0	0	0	0	0	0	0
EXF-10717	Exophiala spinifera	Ascomycota	Pezizomycotina	Eurotiomycetes	Chaetothyriales	Herpotrichiellaceae	Exophiala	spinifera	IC Mycosmo, Microbial Culture Collection Ex	410	1	No growth observed	1	SCFA 25 g/L - 1:1:3 only	0	0	0	0	0	0	0	0
EXF-10721	Exophiala spinifera	Ascomycota	Pezizomycotina	Eurotiomycetes	Chaetothyriales	Herpotrichiellaceae	Exophiala	spinifera	IC Mycosmo, Microbial Culture Collection Ex	411	1	No growth observed	1	SCFA 25 g/L - 1:1:3 only	0	0	0	0	0	0	0	0
EXF-10607	Exophiala xenobiotica	Ascomycota	Pezizomycotina	Eurotiomycetes	Chaetothyriales	Herpotrichiellaceae	Exophiala	xenobiotica	IC Mycosmo, Microbial Culture Collection Ex	412	1	No growth observed	1	SCFA 25 g/L - 1:1:3 only	0	0	0	0	0	0	0	0
EXF-11079	Exophiala xenobiotica	Ascomycota	Pezizomycotina	Eurotiomycetes	Chaetothyriales	Herpotrichiellaceae	Exophiala	xenobiotica	IC Mycosmo, Microbial Culture Collection Ex	413	1	No growth observed	1	SCFA 25 g/L - 1:1:3 only	0	0	0	0	0	0	0	0
EXF-12475	Exophiala xenobiotica	Ascomycota	Pezizomycotina	Eurotiomycetes	Chaetothyriales	Herpotrichiellaceae	Exophiala	xenobiotica	IC Mycosmo, Microbial Culture Collection Ex	414	1	3 weeks	1	SCFA 25 g/L - 1:1:3 only	0	0	0	0	0	0	0	0
EXF-12622	Exophiala xenobiotica	Ascomycota	Pezizomycotina	Eurotiomycetes	Chaetothyriales	Herpotrichiellaceae	Exophiala	xenobiotica	IC Mycosmo, Microbial Culture Collection Ex	415	1	No growth observed	1	SCFA 25 g/L - 1:1:3 only	0	0	0	0	0	0	0	0
EXF-10793	Filobasidium floriforme	Basidiomycota	Agaricomycotina	Tremellomycetes	Filobasidiales	Filobasidiaceae	Filobasidium	floriforme	IC Mycosmo, Microbial Culture Collection Ex	416	1	No growth observed	1	SCFA 25 g/L - 1:1:3 only	0	0	0	0	0	0	0	0
EXF-6531	Filobasidium magnum	Basidiomycota	Agaricomycotina	Tremellomycetes	Filobasidiales	Filobasidiaceae	Filobasidium	magnum	IC Mycosmo, Microbial Culture Collection Ex	417	1	No growth observed	1	SCFA 25 g/L - 1:1:3 only	0	0	0	0	0	0	0	0
EXF-6532	Filobasidium magnum	Basidiomycota	Agaricomycotina	Tremellomycetes	Filobasidiales	Filobasidiaceae	Filobasidium	magnum	IC Mycosmo, Microbial Culture Collection Ex	418	1	No growth observed	1	SCFA 25 g/L - 1:1:3 only	0	0	0	0	0	0	0	0
EXF-6536	Filobasidium magnum	Basidiomycota	Agaricomycotina	Tremellomycetes	Filobasidiales	Filobasidiaceae	Filobasidium	magnum	IC Mycosmo, Microbial Culture Collection Ex	419	1	No growth observed	1	SCFA 25 g/L - 1:1:3 only	0	0	0	0	0	0	0	0
EXF-12955	Filobasidium magnum	Basidiomycota	Agaricomycotina	Tremellomycetes	Filobasidiales	Filobasidiaceae	Filobasidium	magnum	IC Mycosmo, Microbial Culture Collection Ex	420	1	No growth observed	1	SCFA 25 g/L - 1:1:3 only	0	0	0	0	0	0	0	0
EXF-13849	Filobasidium magnum	Basidiomycota	Agaricomycotina	Tremellomycetes	Filobasidiales	Filobasidiaceae	Filobasidium	magnum	IC Mycosmo, Microbial Culture Collection Ex	421	1	No growth observed	1	SCFA 25 g/L - 1:1:3 only	0	0	0	0	0	0	0	0
EXF-1530	Filobasidium oeirense	Basidiomycota	Agaricomycotina	Tremellomycetes	Filobasidiales	Filobasidiaceae	Filobasidium	oeirense	IC Mycosmo, Microbial Culture Collection Ex	422	1	No growth observed	1	SCFA 25 g/L - 1:1:3 only	0	0	0	0	0	0	0	0
EXF-1548	Filobasidium oeirense	Basidiomycota	Agaricomycotina	Tremellomycetes	Filobasidiales	Filobasidiaceae	Filobasidium	oeirense	IC Mycosmo, Microbial Culture Collection Ex	423	1	No growth observed	1	SCFA 25 g/L - 1:1:3 only	0	0	0	0	0	0	0	0
EXF-7521	Filobasidium oeirense	Basidiomycota	Agaricomycotina	Tremellomycetes	Filobasidiales	Filobasidiaceae	Filobasidium	oeirense	IC Mycosmo, Microbial Culture Collection Ex	424	1	No growth observed	1	SCFA 25 g/L - 1:1:3 only	0	0	0	0	0	0	0	0
EXF-2197	Filobasidium sp.	Basidiomycota	Agaricomycotina	Tremellomycetes	Filobasidiales	Filobasidiaceae	Filobasidium	sp.	IC Mycosmo, Microbial Culture Collection Ex	425	1	No growth observed	1	SCFA 25 g/L - 1:1:3 only	0	0	0	0	0	0	0	0
EXF-2209	Filobasidium sp.	Basidiomycota	Agaricomycotina	Tremellomycetes	Filobasidiales	Filobasidiaceae	Filobasidium	sp.	IC Mycosmo, Microbial Culture Collection Ex	426	1	No growth observed	1	SCFA 25 g/L - 1:1:3 only	0	0	0	0	0	0	0	0
EXF-11822	Filobasidium sp.	Basidiomycota	Agaricomycotina	Tremellomycetes	Filobasidiales	Filobasidiaceae	Filobasidium	sp.	IC Mycosmo, Microbial Culture Collection Ex	427	1	No growth observed	1	SCFA 25 g/L - 1:1:3 only	0	0	0	0	0	0	0	0
EXF-11890	Filobasidium sp.	Basidiomycota	Agaricomycotina	Tremellomycetes	Filobasidiales	Filobasidiaceae	Filobasidium	sp.	IC Mycosmo, Microbial Culture Collection Ex	428	1	No growth observed	1	SCFA 25 g/L - 1:1:3 only	0	0	0	0	0	0	0	0
EXF-12322	Filobasidium stepposum	Basidiomycota	Agaricomycotina	Tremellomycetes	Filobasidiales	Filobasidiaceae	Filobasidium	stepposum	IC Mycosmo, Microbial Culture Collection Ex	429	0	/	0	None	0	0	0	0	0	0	0	0
EXF-5984	Filobasidium stepposum	Basidiomycota	Agaricomycotina	Tremellomycetes	Filobasidiales	Filobasidiaceae	Filobasidium	stepposum	IC Mycosmo, Microbial Culture Collection Ex	430	1	No growth observed	1	SCFA 25 g/L - 1:1:3 only	0	0	0	0	0	0	0	0
EXF-6003	Filobasidium stepposum	Basidiomycota	Agaricomycotina	Tremellomycetes	Filobasidiales	Filobasidiaceae	Filobasidium	stepposum	IC Mycosmo, Microbial Culture Collection Ex	431	1	No growth observed	1	SCFA 25 g/L - 1:1:3 only	0	0	0	0	0	0	0	0
EXF-6001	Filobasidium stepposum	Basidiomycota	Agaricomycotina	Tremellomycetes	Filobasidiales	Filobasidiaceae	Filobasidium	stepposum	IC Mycosmo, Microbial Culture Collection Ex	432	1	No growth observed	1	SCFA 25 g/L - 1:1:3 only	0	0	0	0	0	0	0	0
EXF-1690	Filobasidium uniguttulatum	Basidiomycota	Agaricomycotina	Tremellomycetes	Filobasidiales	Filobasidiaceae	Filobasidium	uniguttulatum	IC Mycosmo, Microbial Culture Collection Ex	433	1	No growth observed	1	SCFA 25 g/L - 1:1:3 only	0	0	0	0	0	0	0	0
EXF-6864	Filobasidium uniguttulatum	Basidiomycota	Agaricomycotina	Tremellomycetes	Filobasidiales	Filobasidiaceae	Filobasidium	uniguttulatum	IC Mycosmo, Microbial Culture Collection Ex	434	1	No growth observed	1	SCFA 25 g/L - 1:1:3 only	0	0	0	0	0	0	0	0
EXF-15207	Filobasidium uniguttulatum	Basidiomycota	Agaricomycotina	Tremellomycetes	Filobasidiales	Filobasidiaceae	Filobasidium	uniguttulatum	IC Mycosmo, Microbial Culture Collection Ex	435	1	No growth observed	1	SCFA 25 g/L - 1:1:3 only	0	0	0	0	0	0	0	0
EXF-8029	Filobasidium uniguttulatum	Basidiomycota	Agaricomycotina	Tremellomycetes	Filobasidiales	Filobasidiaceae	Filobasidium	uniguttulatum	IC Mycosmo, Microbial Culture Collection Ex	436	1	No growth observed	1	SCFA 25 g/L - 1:1:3 only	0	0	0	0	0	0	0	0
EXF-12338	Filobasidium wieringae	Basidiomycota	Agaricomycotina	Tremellomycetes	Filobasidiales	Filobasidiaceae	Filobasidium	wieringae	IC Mycosmo, Microbial Culture Collection Ex	437	1	No growth observed	1	SCFA 25 g/L - 1:1:3 only	0	0	0	0	0	0	0	0
EXF-12916	Filobasidium wieringae	Basidiomycota	Agaricomycotina	Tremellomycetes	Filobasidiales	Filobasidiaceae	Filobasidium	wieringae	IC Mycosmo, Microbial Culture Collection Ex	438	1	No growth observed	1	SCFA 25 g/L - 1:1:3 only	0	0	0	0	0	0	0	0
EXF-15100	Filobasidium wieringae	Basidiomycota	Agaricomycotina	Tremellomycetes	Filobasidiales	Filobasidiaceae	Filobasidium	wieringae	IC Mycosmo, Microbial Culture Collection Ex	439	1	No growth observed	1	SCFA 25 g/L - 1:1:3 only	0	0	0	0	0	0	0	0
EXF-7779	Filobasidium wieringae	Basidiomycota	Agaricomycotina	Tremellomycetes	Filobasidiales	Filobasidiaceae	Filobasidium	wieringae	IC Mycosmo, Microbial Culture Collection Ex	440	1	No growth observed	1	SCFA 25 g/L - 1:1:3 only	0	0	0	0	0	0	0	0
EXF-12337	Filobasidium wieringae	Basidiomycota	Agaricomycotina	Tremellomycetes	Filobasidiales	Filobasidiaceae	Filobasidium	wieringae	IC Mycosmo, Microbial Culture Collection Ex	441	1	No growth observed	1	SCFA 25 g/L - 1:1:3 only	0	0	0	0	0	0	0	0
EXF-9672	Fonsecaea pedrosoi	Ascomycota	Pezizomycotina	Eurotiomycetes	Chaetothyriales	Herpotrichiellaceae	Fonsecaea	pedrosoi	IC Mycosmo, Microbial Culture Collection Ex	442	0	/	0	None	0	0	0	0	0	0	0	0
EXF-6801	Fonsecazyma tronadorensis	Basidiomycota	Agaricomycotina	Tremellomycetes	Filobasidiales	Filobasidiaceae	Fonsecazyma	tronadorensis	IC Mycosmo, Microbial Culture Collection Ex	443	1	No growth observed	1	SCFA 25 g/L - 1:1:3 only	0	0	0	0	0	0	0	0
EXF-6802	Fonsecazyma tronadorensis	Basidiomycota	Agaricomycotina	Tremellomycetes	Filobasidiales	Filobasidiaceae	Fonsecazyma	tronadorensis	IC Mycosmo, Microbial Culture Collection Ex	444	1	No growth observed	1	SCFA 25 g/L - 1:1:3 only	0	0	0	0	0	0	0	0
EXF-9336	Geotrichum candidum	Ascomycota	Saccharomycotina	Dipodascomycetes	Dipodascales	Dipodascaceae	Geotrichum	candidum	IC Mycosmo, Microbial Culture Collection Ex	445	1	No growth observed	1	SCFA 25 g/L - 1:1:3 only	0	0	0	0	0	0	0	0
EXF-9804	Geotrichum candidum	Ascomycota	Saccharomycotina	Dipodascomycetes	Dipodascales	Dipodascaceae	Geotrichum	candidum	IC Mycosmo, Microbial Culture Collection Ex	446	1	No growth observed	1	SCFA 25 g/L - 1:1:3 only	0	0	0	0	0	0	0	0
EXF-10052	Geotrichum candidum	Ascomycota	Saccharomycotina	Dipodascomycetes	Dipodascales	Dipodascaceae	Geotrichum	candidum	IC Mycosmo, Microbial Culture Collection Ex	447	1	No growth observed	1	SCFA 25 g/L - 1:1:3 only	0	0	0	0	0	0	0	0
EXF-529	Geotrichum candidum	Ascomycota	Saccharomycotina	Dipodascomycetes	Dipodascales	Dipodascaceae	Geotrichum	candidum	IC Mycosmo, Microbial Culture Collection Ex	448	1	No growth observed	1	SCFA 25 g/L - 1:1:3 only	0	0	0	0	0	0	0	0
EXF-9993	Geotrichum candidum	Ascomycota	Saccharomycotina	Dipodascomycetes	Dipodascales	Dipodascaceae	Geotrichum	candidum	IC Mycosmo, Microbial Culture Collection Ex	449	1	No growth observed	1	SCFA 25 g/L - 1:1:3 only	0	0	0	0	0	0	0	0
EXF-15446	Geotrichum candidum	Ascomycota	Saccharomycotina	Dipodascomycetes	Dipodascales	Dipodascaceae	Geotrichum	candidum	IC Mycosmo, Microbial Culture Collection Ex	450	1	No growth observed	1	SCFA 25 g/L - 1:1:3 only	0	0	0	0	0	0	0	0
EXF-14629	Geotrichum candidum	Ascomycota	Saccharomycotina	Dipodascomycetes	Dipodascales	Dipodascaceae	Geotrichum	candidum	IC Mycosmo, Microbial Culture Collection Ex	451	1	No growth observed	1	SCFA 25 g/L - 1:1:3 only	0	0	0	0	0	0	0	0
EXF-13311	Geotrichum cf. klebahnii	Ascomycota	Saccharomycotina	Dipodascomycetes	Dipodascales	Dipodascaceae	Geotrichum	cf. klebahnii	IC Mycosmo, Microbial Culture Collection Ex	452	1	No growth observed	1	SCFA 25 g/L - 1:1:3 only	0	0	0	1	0	0	0	0
EXF-13312	Geotrichum cf. klebahnii	Ascomycota	Saccharomycotina	Dipodascomycetes	Dipodascales	Dipodascaceae	Geotrichum	cf. klebahnii	IC Mycosmo, Microbial Culture Collection Ex	453	1	No growth observed	1	SCFA 25 g/L - 1:1:3 only	0	0	0	1	0	0	0	0
EXF-13322	Geotrichum cf. klebahnii	Ascomycota	Saccharomycotina	Dipodascomycetes	Dipodascales	Dipodascaceae	Geotrichum	cf. klebahnii	IC Mycosmo, Microbial Culture Collection Ex	454	0	/	0	None	0	0	0	1	0	0	0	0
EXF-4374	Monilia pulmonea	Ascomycota	Pezizomycotina	Leotiomycetes	Helotiales	Sclerotiniaceae	Monilia	pulmonea	IC Mycosmo, Microbial Culture Collection Ex	455	1	No growth observed	1	SCFA 25 g/L - 1:1:3 only	0	0	0	0	0	0	0	0
EXF-2763	Geotrichum sp.	Ascomycota	Saccharomycotina	Dipodascomycetes	Dipodascales	Dipodascaceae	Geotrichum	sp.	IC Mycosmo, Microbial Culture Collection Ex	456	1	No growth observed	1	SCFA 25 g/L - 1:1:3 only	0	0	0	0	0	0	0	0
EXF-2764	Geotrichum sp.	Ascomycota	Saccharomycotina	Dipodascomycetes	Dipodascales	Dipodascaceae	Geotrichum	sp.	IC Mycosmo, Microbial Culture Collection Ex	457	1	No growth observed	1	SCFA 25 g/L - 1:1:3 only	0	0	0	0	0	0	0	0
EXF-7107	Pichia kudriavzevii	Ascomycota	Saccharomycotina	Pichiomycetes	Pichiales	Pichiaceae	Pichia	kudriavzevii	IC Mycosmo, Microbial Culture Collection Ex	458	0	/	0	None	0	0	1	1	1	0	1	0	Second_Round_Candidate	16502.4	2078.92	3353.35	2748.35	18.2899	21.4525	22.9475	40.42	6.38514	11.9688	13.4615	17.2939	3509.85	269.503	652.222		16.1627	7.62219	35.1001		1.43872	2.503	7.01582		1953.17	6022.43
EXF-13362	Goffeauzyma gastrica	Basidiomycota	Agaricomycotina	Tremellomycetes	Filobasidiales	Filobasidiaceae	Goffeauzyma	gastrica	IC Mycosmo, Microbial Culture Collection Ex	459	1	No growth observed	1	SCFA 25 g/L - 1:1:3 only	0	0	0	0	0	0	0	0
EXF-14666	Goffeauzyma gastrica	Basidiomycota	Agaricomycotina	Tremellomycetes	Filobasidiales	Filobasidiaceae	Goffeauzyma	gastrica	IC Mycosmo, Microbial Culture Collection Ex	460	1	No growth observed	1	SCFA 25 g/L - 1:1:3 only	0	0	0	0	0	0	0	0
EXF-13850	Goffeauzyma gastrica	Basidiomycota	Agaricomycotina	Tremellomycetes	Filobasidiales	Filobasidiaceae	Goffeauzyma	gastrica	IC Mycosmo, Microbial Culture Collection Ex	461	1	No growth observed	1	SCFA 25 g/L - 1:1:3 only	0	0	0	0	0	0	0	0
EXF-14352	Goffeauzyma iberica	Basidiomycota	Agaricomycotina	Tremellomycetes	Filobasidiales	Filobasidiaceae	Goffeauzyma	iberica	IC Mycosmo, Microbial Culture Collection Ex	462	1	No growth observed	1	SCFA 25 g/L - 1:1:3 only	0	0	0	0	0	0	0	0
EXF-10618	Hannaella oryzae	Basidiomycota	Agaricomycotina	Tremellomycetes	Tremellales	Bulleribasidiaceae	Hannaella	oryzae	IC Mycosmo, Microbial Culture Collection Ex	463	1	No growth observed	1	SCFA 25 g/L - 1:1:3 only	0	0	0	0	0	0	0	0
EXF-7845	Hanseniaspora osmophila	Ascomycota	Saccharomycotina	Saccharomycetes	Saccharomycodales	Saccharomycodaceae	Hanseniaspora	osmophila	IC Mycosmo, Microbial Culture Collection Ex	464	0	/	0	None	0	0	0	0	0	0	0	0
EXF-8544	Hanseniaspora osmophila	Ascomycota	Saccharomycotina	Saccharomycetes	Saccharomycodales	Saccharomycodaceae	Hanseniaspora	osmophila	IC Mycosmo, Microbial Culture Collection Ex	465	0	/	0	None	0	0	0	0	0	0	0	0
EXF-8774	Hanseniaspora osmophila	Ascomycota	Saccharomycotina	Saccharomycetes	Saccharomycodales	Saccharomycodaceae	Hanseniaspora	osmophila	IC Mycosmo, Microbial Culture Collection Ex	466	0	/	0	None	0	0	0	0	0	0	0	0
EXF-7223	Hanseniaspora osmophila	Ascomycota	Saccharomycotina	Saccharomycetes	Saccharomycodales	Saccharomycodaceae	Hanseniaspora	osmophila	IC Mycosmo, Microbial Culture Collection Ex	467	0	/	0	None	0	0	0	0	0	0	0	0
EXF-7231	Hanseniaspora osmophila	Ascomycota	Saccharomycotina	Saccharomycetes	Saccharomycodales	Saccharomycodaceae	Hanseniaspora	osmophila	IC Mycosmo, Microbial Culture Collection Ex	468	0	/	0	None	0	0	0	0	0	0	0	0
EXF-7804	Hanseniaspora osmophila	Ascomycota	Saccharomycotina	Saccharomycetes	Saccharomycodales	Saccharomycodaceae	Hanseniaspora	osmophila	IC Mycosmo, Microbial Culture Collection Ex	469	0	/	0	None	0	0	0	0	0	0	0	0
EXF-15280	Hanseniaspora sp.	Ascomycota	Saccharomycotina	Saccharomycetes	Saccharomycodales	Saccharomycodaceae	Hanseniaspora	sp.	IC Mycosmo, Microbial Culture Collection Ex	470	0	/	0	None	0	0	0	0	0	0	0	0
EXF-15281	Hanseniaspora sp.	Ascomycota	Saccharomycotina	Saccharomycetes	Saccharomycodales	Saccharomycodaceae	Hanseniaspora	sp.	IC Mycosmo, Microbial Culture Collection Ex	471	0	/	0	None	0	0	0	0	0	0	0	0
EXF-9050	Hanseniaspora sp.	Ascomycota	Saccharomycotina	Saccharomycetes	Saccharomycodales	Saccharomycodaceae	Hanseniaspora	sp.	IC Mycosmo, Microbial Culture Collection Ex	472	0	/	0	None	0	0	0	0	0	0	0	0
EXF-9063	Hanseniaspora sp.	Ascomycota	Saccharomycotina	Saccharomycetes	Saccharomycodales	Saccharomycodaceae	Hanseniaspora	sp.	IC Mycosmo, Microbial Culture Collection Ex	473	0	/	0	None	0	0	0	0	0	0	0	0
EXF-9071	Wickerhamomyces anomalus	Ascomycota	Saccharomycotina	Saccharomycetes	Phaffomycetales	Wickerhamomycetaceae	Wickerhamomyces	anomalus	IC Mycosmo, Microbial Culture Collection Ex	474	0	/	0	None	0	0	1	1	0	0	1	0	Second_Round_Candidate	10194.3	854.156	1311.22	1060.12	18.6349	65.3397	21.5677	57.4519	6.56326	28.7994	10.7018	42.0936	2125.66	79.4189	486.844	271.074	1.47197	69.7092	54.2764	5.37138	1.23143	28.0327	33.431	2.29704	1614.03	2792.5
EXF-6810	Hanseniaspora uvarum	Ascomycota	Saccharomycotina	Saccharomycetes	Saccharomycodales	Saccharomycodaceae	Hanseniaspora	uvarum	IC Mycosmo, Microbial Culture Collection Ex	475	0	/	0	None	0	0	0	1	1	0	0	0
EXF-12313	Hanseniaspora uvarum	Ascomycota	Saccharomycotina	Saccharomycetes	Saccharomycodales	Saccharomycodaceae	Hanseniaspora	uvarum	IC Mycosmo, Microbial Culture Collection Ex	476	0	/	0	None	0	0	0	0	0	0	0	0
EXF-4922	Hanseniaspora uvarum	Ascomycota	Saccharomycotina	Saccharomycetes	Saccharomycodales	Saccharomycodaceae	Hanseniaspora	uvarum	IC Mycosmo, Microbial Culture Collection Ex	477	0	/	0	None	0	0	1	1	1	0	0	0
EXF-5285	Hanseniaspora uvarum	Ascomycota	Saccharomycotina	Saccharomycetes	Saccharomycodales	Saccharomycodaceae	Hanseniaspora	uvarum	IC Mycosmo, Microbial Culture Collection Ex	478	0	/	0	None	0	0	0	0	0	0	0	0
EXF-7833	Hanseniaspora valbyensis	Ascomycota	Saccharomycotina	Saccharomycetes	Saccharomycodales	Saccharomycodaceae	Hanseniaspora	valbyensis	IC Mycosmo, Microbial Culture Collection Ex	479	0	/	0	None	0	0	0	0	0	0	0	0
EXF-8767	Hanseniaspora valbyensis	Ascomycota	Saccharomycotina	Saccharomycetes	Saccharomycodales	Saccharomycodaceae	Hanseniaspora	valbyensis	IC Mycosmo, Microbial Culture Collection Ex	480	0	/	0	None	0	0	0	0	0	0	0	0
EXF-12275	Hanseniaspora valbyensis	Ascomycota	Saccharomycotina	Saccharomycetes	Saccharomycodales	Saccharomycodaceae	Hanseniaspora	valbyensis	IC Mycosmo, Microbial Culture Collection Ex	481	0	/	0	None	0	0	0	0	0	0	0	0
EXF-6609	Hanseniaspora vineae	Ascomycota	Saccharomycotina	Saccharomycetes	Saccharomycodales	Saccharomycodaceae	Hanseniaspora	vineae	IC Mycosmo, Microbial Culture Collection Ex	482	0	/	0	None	0	0	0	0	0	0	0	0
EXF-7864	Hanseniaspora vineae	Ascomycota	Saccharomycotina	Saccharomycetes	Saccharomycodales	Saccharomycodaceae	Hanseniaspora	vineae	IC Mycosmo, Microbial Culture Collection Ex	483	0	/	0	None	0	0	0	0	0	0	0	0
EXF-7890	Hanseniaspora vineae	Ascomycota	Saccharomycotina	Saccharomycetes	Saccharomycodales	Saccharomycodaceae	Hanseniaspora	vineae	IC Mycosmo, Microbial Culture Collection Ex	484	0	/	0	None	0	0	0	0	0	0	0	0
EXF-11266	Holtermanniella takashimae	Basidiomycota	Agaricomycotina	Tremellomycetes	Holtermanniales		Holtermanniella	takashimae	IC Mycosmo, Microbial Culture Collection Ex	485	1	No growth observed	1	SCFA 25 g/L - 1:1:3 only	0	0	0	0	0	0	0	0
EXF-11267	Holtermanniella sp.	Basidiomycota	Agaricomycotina	Tremellomycetes	Holtermanniales		Holtermanniella	sp.	IC Mycosmo, Microbial Culture Collection Ex	486	0	/	0	None	0	0	0	0	0	0	0	0
EXF-10272	Hormonema macrosporum	Ascomycota	Pezizomycotina	Dothideomycetes	Dothideales	Dothioraceae	Hormonema	macrosporum	IC Mycosmo, Microbial Culture Collection Ex	487	1	No growth observed	1	SCFA 25 g/L - 1:1:3 only	0	0	0	0	0	0	0	0
EXF-13629	Hormonema macrosporum	Ascomycota	Pezizomycotina	Dothideomycetes	Dothideales	Dothioraceae	Hormonema	macrosporum	IC Mycosmo, Microbial Culture Collection Ex	488	1	No growth observed	1	SCFA 25 g/L - 1:1:3 only	0	0	0	0	0	0	0	0
EXF-13643	Hormonema macrosporum	Ascomycota	Pezizomycotina	Dothideomycetes	Dothideales	Dothioraceae	Hormonema	macrosporum	IC Mycosmo, Microbial Culture Collection Ex	489	1	No growth observed	1	SCFA 25 g/L - 1:1:3 only	0	0	0	0	0	0	0	0
EXF-13644	Hormonema macrosporum	Ascomycota	Pezizomycotina	Dothideomycetes	Dothideales	Dothioraceae	Hormonema	macrosporum	IC Mycosmo, Microbial Culture Collection Ex	490	1	No growth observed	1	SCFA 25 g/L - 1:1:3 only	0	0	0	0	0	0	0	0
EXF-10314	Hortaea sp.	Ascomycota	Pezizomycotina	Dothideomycetes	Mycosphaerellales	Teratosphaeriaceae	Hortaea	sp.	IC Mycosmo, Microbial Culture Collection Ex	491	1	3 weeks	1	SCFA 25 g/L - 1:1:3 only	0	0	0	0	0	0	0	0
EXF-4028	Salinomyces thailandicus	Ascomycota	Pezizomycotina	Dothideomycetes	Mycosphaerellales	Teratosphaeriaceae	Salinomyces	thailandicus	IC Mycosmo, Microbial Culture Collection Ex	492	1	No growth observed	1	SCFA 25 g/L - 1:1:3 only	0	0	0	0	0	0	0	0
EXF-6665	Hortaea werneckii	Ascomycota	Pezizomycotina	Dothideomycetes	Mycosphaerellales	Teratosphaeriaceae	Hortaea	werneckii	IC Mycosmo, Microbial Culture Collection Ex	493	1	3 weeks	1	SCFA 25 g/L - 1:1:3 only	0	0	0	0	0	0	0	0
EXF-8169	Hortaea werneckii	Ascomycota	Pezizomycotina	Dothideomycetes	Mycosphaerellales	Teratosphaeriaceae	Hortaea	werneckii	IC Mycosmo, Microbial Culture Collection Ex	494	1	No growth observed	1	SCFA 25 g/L - 1:1:3 only	0	0	0	0	0	0	0	0
EXF-10912	Hortaea werneckii	Ascomycota	Pezizomycotina	Dothideomycetes	Mycosphaerellales	Teratosphaeriaceae	Hortaea	werneckii	IC Mycosmo, Microbial Culture Collection Ex	495	1	No growth observed	1	SCFA 25 g/L - 1:1:3 only	0	0	0	0	0	0	0	0
EXF-6655	Hortaea werneckii	Ascomycota	Pezizomycotina	Dothideomycetes	Mycosphaerellales	Teratosphaeriaceae	Hortaea	werneckii	IC Mycosmo, Microbial Culture Collection Ex	496	1	No growth observed	1	SCFA 25 g/L - 1:1:3 only	0	0	0	0	0	0	0	0
EXF-225	Hortaea werneckii	Ascomycota	Pezizomycotina	Dothideomycetes	Mycosphaerellales	Teratosphaeriaceae	Hortaea	werneckii	IC Mycosmo, Microbial Culture Collection Ex	497	1	No growth observed	1	SCFA 25 g/L - 1:1:3 only	0	0	0	0	0	0	0	0
EXF-6656	Hortaea werneckii	Ascomycota	Pezizomycotina	Dothideomycetes	Mycosphaerellales	Teratosphaeriaceae	Hortaea	werneckii	IC Mycosmo, Microbial Culture Collection Ex	498	1	No growth observed	1	SCFA 25 g/L - 1:1:3 only	0	0	0	0	0	0	0	0
EXF-6657	Hortaea werneckii	Ascomycota	Pezizomycotina	Dothideomycetes	Mycosphaerellales	Teratosphaeriaceae	Hortaea	werneckii	IC Mycosmo, Microbial Culture Collection Ex	499	1	No growth observed	1	SCFA 25 g/L - 1:1:3 only	0	0	0	0	0	0	0	0
EXF-11510	Hyphopichia burtonii	Ascomycota	Saccharomycotina	Pichiomycetes	Serinales	Debaryomycetaceae	Hyphopichia	burtonii	IC Mycosmo, Microbial Culture Collection Ex	500	0	/	0	None	0	0	0	1	0	0	0	0
EXF-11524	Hyphopichia burtonii	Ascomycota	Saccharomycotina	Pichiomycetes	Serinales	Debaryomycetaceae	Hyphopichia	burtonii	IC Mycosmo, Microbial Culture Collection Ex	501	0	/	0	None	0	0	0	0	0	0	0	0
EXF-4145	Pichia kudriavzevii	Ascomycota	Saccharomycotina	Pichiomycetes	Pichiales	Pichiaceae	Pichia	kudriavzevii	IC Mycosmo, Microbial Culture Collection Ex	502	0	/	0	None	0	0	1	1	1	0	1	0
EXF-6716	Pichia kudriavzevii	Ascomycota	Saccharomycotina	Pichiomycetes	Pichiales	Pichiaceae	Pichia	kudriavzevii	IC Mycosmo, Microbial Culture Collection Ex	503	0	/	0	None	0	0	1	1	1	1	1	0
EXF-9343	Pichia kudriavzevii	Ascomycota	Saccharomycotina	Pichiomycetes	Pichiales	Pichiaceae	Pichia	kudriavzevii	IC Mycosmo, Microbial Culture Collection Ex	504	0	/	0	None	0	0	1	1	1	1	1	1	Second_Round_Candidate	10156.4	1625.82	2586.85	2533.58	42.7835	32.7752	23.9821	99.8787	11.0468	14.3647	12.4268	3.5984	5029.83	816.827	412.939	227.532	15.1752	37.754	8.66945	14.2089	4.22693	9.11048	6.72659	5.07166	4702.76	7270.33
EXF-7096	Kazachstania bovina	Ascomycota	Saccharomycotina	Saccharomycetes	Saccharomycetales	Saccharomycetaceae	Kazachstania	bovina	IC Mycosmo, Microbial Culture Collection Ex	505	0	/	0	None	0	0	0	0	0	0	0	0
EXF-7097	Kazachstania bovina	Ascomycota	Saccharomycotina	Saccharomycetes	Saccharomycetales	Saccharomycetaceae	Kazachstania	bovina	IC Mycosmo, Microbial Culture Collection Ex	506	1	No growth observed	1	SCFA 25 g/L - 1:1:3 only	0	0	0	0	0	0	0	0
EXF-7268	Kazachstania servazzii	Ascomycota	Saccharomycotina	Saccharomycetes	Saccharomycetales	Saccharomycetaceae	Kazachstania	servazzii	IC Mycosmo, Microbial Culture Collection Ex	507	1	No growth observed	1	SCFA 25 g/L - 1:1:3 only	0	0	0	0	0	0	0	0
EXF-7273	Kazachstania servazzii	Ascomycota	Saccharomycotina	Saccharomycetes	Saccharomycetales	Saccharomycetaceae	Kazachstania	servazzii	IC Mycosmo, Microbial Culture Collection Ex	508	0	/	0	None	0	0	0	0	0	0	0	0
EXF-7281	Kazachstania servazzii	Ascomycota	Saccharomycotina	Saccharomycetes	Saccharomycetales	Saccharomycetaceae	Kazachstania	servazzii	IC Mycosmo, Microbial Culture Collection Ex	509	0	/	0	None	0	0	0	0	0	0	0	0
EXF-5049	Kazachstania servazzii	Ascomycota	Saccharomycotina	Saccharomycetes	Saccharomycetales	Saccharomycetaceae	Kazachstania	servazzii	IC Mycosmo, Microbial Culture Collection Ex	510	1	No growth observed	1	SCFA 25 g/L - 1:1:3 only	0	0	0	0	0	0	0	0
EXF-15279	Hanseniaspora sp.	Ascomycota	Saccharomycotina	Saccharomycetes	Saccharomycodales	Saccharomycodaceae	Hanseniaspora	sp.	IC Mycosmo, Microbial Culture Collection Ex	511	0	/	0	None	0	0	0	0	0	0	0	0
EXF-7161	Kluyveromyces dobzhanskii	Ascomycota	Saccharomycotina	Saccharomycetes	Saccharomycetales	Saccharomycetaceae	Kluyveromyces	dobzhanskii	IC Mycosmo, Microbial Culture Collection Ex	512	0	/	0	None	0	0	0	0	0	0	0	0
EXF-7805	Kluyveromyces dobzhanskii	Ascomycota	Saccharomycotina	Saccharomycetes	Saccharomycetales	Saccharomycetaceae	Kluyveromyces	dobzhanskii	IC Mycosmo, Microbial Culture Collection Ex	513	0	/	0	None	0	0	0	0	0	0	0	0
EXF-8510	Kluyveromyces dobzhanskii	Ascomycota	Saccharomycotina	Saccharomycetes	Saccharomycetales	Saccharomycetaceae	Kluyveromyces	dobzhanskii	IC Mycosmo, Microbial Culture Collection Ex	514	0	/	0	None	0	0	0	1	0	0	0	0
EXF-7219	Kluyveromyces dobzhanskii	Ascomycota	Saccharomycotina	Saccharomycetes	Saccharomycetales	Saccharomycetaceae	Kluyveromyces	dobzhanskii	IC Mycosmo, Microbial Culture Collection Ex	515	0	/	0	None	0	0	0	1	0	0	0	0
EXF-7234	Kluyveromyces dobzhanskii	Ascomycota	Saccharomycotina	Saccharomycetes	Saccharomycetales	Saccharomycetaceae	Kluyveromyces	dobzhanskii	IC Mycosmo, Microbial Culture Collection Ex	516	0	/	0	None	0	0	0	0	0	0	0	0
EXF-7235	Kluyveromyces dobzhanskii	Ascomycota	Saccharomycotina	Saccharomycetes	Saccharomycetales	Saccharomycetaceae	Kluyveromyces	dobzhanskii	IC Mycosmo, Microbial Culture Collection Ex	517	0	/	0	None	0	0	0	0	0	0	0	0
EXF-7989	Kluyveromyces dobzhanskii	Ascomycota	Saccharomycotina	Saccharomycetes	Saccharomycetales	Saccharomycetaceae	Kluyveromyces	dobzhanskii	IC Mycosmo, Microbial Culture Collection Ex	518	0	/	0	None	0	0	0	0	0	0	0	0
EXF-7992	Kluyveromyces dobzhanskii	Ascomycota	Saccharomycotina	Saccharomycetes	Saccharomycetales	Saccharomycetaceae	Kluyveromyces	dobzhanskii	IC Mycosmo, Microbial Culture Collection Ex	519	0	/	0	None	0	0	0	0	0	0	0	0
EXF-8219	Kluyveromyces dobzhanskii	Ascomycota	Saccharomycotina	Saccharomycetes	Saccharomycetales	Saccharomycetaceae	Kluyveromyces	dobzhanskii	IC Mycosmo, Microbial Culture Collection Ex	520	0	/	0	None	0	0	0	0	0	0	0	0
EXF-4865	Kluyveromyces marxianus	Ascomycota	Saccharomycotina	Saccharomycetes	Saccharomycetales	Saccharomycetaceae	Kluyveromyces	marxianus	IC Mycosmo, Microbial Culture Collection Ex	521	0	/	0	None	0	0	0	0	0	0	0	0
EXF-4866	Kluyveromyces marxianus	Ascomycota	Saccharomycotina	Saccharomycetes	Saccharomycetales	Saccharomycetaceae	Kluyveromyces	marxianus	IC Mycosmo, Microbial Culture Collection Ex	522	0	/	0	None	0	0	0	0	0	0	0	0
EXF-5279	Kluyveromyces lactis	Ascomycota	Saccharomycotina	Saccharomycetes	Saccharomycetales	Saccharomycetaceae	Kluyveromyces	lactis	IC Mycosmo, Microbial Culture Collection Ex	523	0	/	0	None	0	0	0	0	0	0	0	0
EXF-6242	Kluyveromyces lactis	Ascomycota	Saccharomycotina	Saccharomycetes	Saccharomycetales	Saccharomycetaceae	Kluyveromyces	lactis	IC Mycosmo, Microbial Culture Collection Ex	524	0	/	0	None	0	0	0	1	1	0	0	0
EXF-7175	Kluyveromyces lactis	Ascomycota	Saccharomycotina	Saccharomycetes	Saccharomycetales	Saccharomycetaceae	Kluyveromyces	lactis	IC Mycosmo, Microbial Culture Collection Ex	525	0	/	0	None	0	0	0	0	0	0	0	0
EXF-6230	Kluyveromyces lactis	Ascomycota	Saccharomycotina	Saccharomycetes	Saccharomycetales	Saccharomycetaceae	Kluyveromyces	lactis	IC Mycosmo, Microbial Culture Collection Ex	526	0	/	0	None	0	0	0	0	1	0	0	0
EXF-7255	Kluyveromyces lactis	Ascomycota	Saccharomycotina	Saccharomycetes	Saccharomycetales	Saccharomycetaceae	Kluyveromyces	lactis	IC Mycosmo, Microbial Culture Collection Ex	527	0	/	0	None	0	0	0	0	0	0	0	0
EXF-4882	Kluyveromyces marxianus	Ascomycota	Saccharomycotina	Saccharomycetes	Saccharomycetales	Saccharomycetaceae	Kluyveromyces	marxianus	IC Mycosmo, Microbial Culture Collection Ex	528	1	No growth observed	1	SCFA 25 g/L - 1:1:3 only	0	0	0	0	0	0	0	0
EXF-6203	Kluyveromyces marxianus	Ascomycota	Saccharomycotina	Saccharomycetes	Saccharomycetales	Saccharomycetaceae	Kluyveromyces	marxianus	IC Mycosmo, Microbial Culture Collection Ex	529	0	/	0	None	0	0	0	0	0	0	0	0
EXF-6231	Kluyveromyces marxianus	Ascomycota	Saccharomycotina	Saccharomycetes	Saccharomycetales	Saccharomycetaceae	Kluyveromyces	marxianus	IC Mycosmo, Microbial Culture Collection Ex	530	0	/	0	None	0	0	0	0	0	0	0	0
EXF-5288	Kluyveromyces marxianus	Ascomycota	Saccharomycotina	Saccharomycetes	Saccharomycetales	Saccharomycetaceae	Kluyveromyces	marxianus	IC Mycosmo, Microbial Culture Collection Ex	531	0	/	0	None	0	0	0	0	0	0	0	0
EXF-9072	Kluyveromyces marxianus	Ascomycota	Saccharomycotina	Saccharomycetes	Saccharomycetales	Saccharomycetaceae	Kluyveromyces	marxianus	IC Mycosmo, Microbial Culture Collection Ex	532	0	/	0	None	0	0	0	0	0	0	0	0
EXF-5065	Lachancea thermotolerans	Ascomycota	Saccharomycotina	Saccharomycetes	Saccharomycetales	Saccharomycetaceae	Lachancea	thermotolerans	IC Mycosmo, Microbial Culture Collection Ex	533	0	/	0	None	0	0	0	0	0	0	0	0
EXF-6686	Lachancea thermotolerans	Ascomycota	Saccharomycotina	Saccharomycetes	Saccharomycetales	Saccharomycetaceae	Lachancea	thermotolerans	IC Mycosmo, Microbial Culture Collection Ex	534	0	/	0	None	0	0	0	0	0	0	0	0
EXF-7189	Lachancea thermotolerans	Ascomycota	Saccharomycotina	Saccharomycetes	Saccharomycetales	Saccharomycetaceae	Lachancea	thermotolerans	IC Mycosmo, Microbial Culture Collection Ex	535	0	/	0	None	0	0	0	0	0	0	0	0
EXF-5275	Lachancea thermotolerans	Ascomycota	Saccharomycotina	Saccharomycetes	Saccharomycetales	Saccharomycetaceae	Lachancea	thermotolerans	IC Mycosmo, Microbial Culture Collection Ex	536	0	/	0	None	0	0	0	0	0	0	0	0
EXF-5290	Lachancea thermotolerans	Ascomycota	Saccharomycotina	Saccharomycetes	Saccharomycetales	Saccharomycetaceae	Lachancea	thermotolerans	IC Mycosmo, Microbial Culture Collection Ex	537	0	/	0	None	0	0	0	0	0	0	0	0
EXF-7221	Lachancea thermotolerans	Ascomycota	Saccharomycotina	Saccharomycetes	Saccharomycetales	Saccharomycetaceae	Lachancea	thermotolerans	IC Mycosmo, Microbial Culture Collection Ex	538	0	/	0	None	0	0	0	0	0	0	0	0
EXF-7222	Lachancea thermotolerans	Ascomycota	Saccharomycotina	Saccharomycetes	Saccharomycetales	Saccharomycetaceae	Lachancea	thermotolerans	IC Mycosmo, Microbial Culture Collection Ex	539	0	/	0	None	0	0	0	0	0	0	0	0
EXF-7149	Lachancea thermotolerans	Ascomycota	Saccharomycotina	Saccharomycetes	Saccharomycetales	Saccharomycetaceae	Lachancea	thermotolerans	IC Mycosmo, Microbial Culture Collection Ex	540	0	/	0	None	0	0	0	0	0	0	0	0
EXF-7817	Komagataella pastoris	Ascomycota	Saccharomycotina	Pichiomycetes	Pichiales	Pichiaceae	Komagataella	pastoris	IC Mycosmo, Microbial Culture Collection Ex	541	0	/	0	None	0	0	0	0	0	0	0	0
EXF-8512	Komagataella pastoris	Ascomycota	Saccharomycotina	Pichiomycetes	Pichiales	Pichiaceae	Komagataella	pastoris	IC Mycosmo, Microbial Culture Collection Ex	542	0	/	0	None	0	0	0	0	0	0	0	0
EXF-3908	Kondoa aeria	Basidiomycota	Pucciniomycotina	Agaricostilbomycetes	Agaricostilbales	Kondoaceae	Kondoa	aeria	IC Mycosmo, Microbial Culture Collection Ex	543	1	No growth observed	1	SCFA 25 g/L - 1:1:3 only	0	0	0	0	0	0	0	0
EXF-8834	Kondoa aeria	Basidiomycota	Pucciniomycotina	Agaricostilbomycetes	Agaricostilbales	Kondoaceae	Kondoa	aeria	IC Mycosmo, Microbial Culture Collection Ex	544	1	No growth observed	1	SCFA 25 g/L - 1:1:3 only	0	0	0	0	0	0	0	0
EXF-7205	Kregervanrija pseudodelftensis	Ascomycota	Saccharomycotina	Pichiomycetes	Pichiales	Pichiaceae	Kregervanrija	pseudodelftensis	IC Mycosmo, Microbial Culture Collection Ex	545	1	No growth observed	1	SCFA 25 g/L - 1:1:3 only	0	0	0	0	0	0	0	0
EXF-7208	Kregervanrija pseudodelftensis	Ascomycota	Saccharomycotina	Pichiomycetes	Pichiales	Pichiaceae	Kregervanrija	pseudodelftensis	IC Mycosmo, Microbial Culture Collection Ex	546	1	No growth observed	1	SCFA 25 g/L - 1:1:3 only	0	0	0	0	0	0	0	0
EXF-7761	Kregervanrija fluxuum	Ascomycota	Saccharomycotina	Pichiomycetes	Pichiales	Pichiaceae	Kregervanrija	fluxuum	IC Mycosmo, Microbial Culture Collection Ex	547	1	No growth observed	1	SCFA 25 g/L - 1:1:3 only	0	0	0	0	0	0	0	0
EXF-7157	Lachancea kluyveri	Ascomycota	Saccharomycotina	Saccharomycetes	Saccharomycetales	Saccharomycetaceae	Lachancea	kluyveri	IC Mycosmo, Microbial Culture Collection Ex	548	0	/	0	None	0	0	0	0	0	0	0	0
EXF-7821	Lachancea kluyveri	Ascomycota	Saccharomycotina	Saccharomycetes	Saccharomycetales	Saccharomycetaceae	Lachancea	kluyveri	IC Mycosmo, Microbial Culture Collection Ex	549	1	No growth observed	1	SCFA 25 g/L - 1:1:3 only	0	0	0	0	0	0	0	0
EXF-8210	Lachancea thermotolerans	Ascomycota	Saccharomycotina	Saccharomycetes	Saccharomycetales	Saccharomycetaceae	Lachancea	thermotolerans	IC Mycosmo, Microbial Culture Collection Ex	550	0	/	0	None	0	0	0	0	0	0	0	0
EXF-8211	Lachancea thermotolerans	Ascomycota	Saccharomycotina	Saccharomycetes	Saccharomycetales	Saccharomycetaceae	Lachancea	thermotolerans	IC Mycosmo, Microbial Culture Collection Ex	551	0	/	0	None	0	0	0	0	0	0	0	0
EXF-8218	Lachancea thermotolerans	Ascomycota	Saccharomycotina	Saccharomycetes	Saccharomycetales	Saccharomycetaceae	Lachancea	thermotolerans	IC Mycosmo, Microbial Culture Collection Ex	552	0	/	0	None	0	0	0	0	0	0	0	0
EXF-8201	Lachancea thermotolerans	Ascomycota	Saccharomycotina	Saccharomycetes	Saccharomycetales	Saccharomycetaceae	Lachancea	thermotolerans	IC Mycosmo, Microbial Culture Collection Ex	553	0	/	0	None	0	0	0	0	0	0	0	0
EXF-8202	Lachancea thermotolerans	Ascomycota	Saccharomycotina	Saccharomycetes	Saccharomycetales	Saccharomycetaceae	Lachancea	thermotolerans	IC Mycosmo, Microbial Culture Collection Ex	554	0	/	0	None	0	0	0	0	0	0	0	0
EXF-8205	Lachancea thermotolerans	Ascomycota	Saccharomycotina	Saccharomycetes	Saccharomycetales	Saccharomycetaceae	Lachancea	thermotolerans	IC Mycosmo, Microbial Culture Collection Ex	555	0	/	0	None	0	0	0	0	0	0	0	0
EXF-8206	Lachancea thermotolerans	Ascomycota	Saccharomycotina	Saccharomycetes	Saccharomycetales	Saccharomycetaceae	Lachancea	thermotolerans	IC Mycosmo, Microbial Culture Collection Ex	556	0	/	0	None	0	0	0	0	0	0	0	0
EXF-8207	Lachancea thermotolerans	Ascomycota	Saccharomycotina	Saccharomycetes	Saccharomycetales	Saccharomycetaceae	Lachancea	thermotolerans	IC Mycosmo, Microbial Culture Collection Ex	557	0	/	0	None	0	0	0	0	0	0	0	0
EXF-12962	Leucosporidium muscorum	Basidiomycota	Pucciniomycotina	Microbotryomycetes	Leucosporidiales	Leucosporidiaceae	Leucosporidium	muscorum	IC Mycosmo, Microbial Culture Collection Ex	558	1	No growth observed	1	SCFA 25 g/L - 1:1:3 only	0	0	0	0	0	0	0	0
EXF-11278	Leucosporidium intermedium	Basidiomycota	Pucciniomycotina	Microbotryomycetes	Leucosporidiales	Leucosporidiaceae	Leucosporidium	intermedium	IC Mycosmo, Microbial Culture Collection Ex	559	1	No growth observed	1	SCFA 25 g/L - 1:1:3 only	0	0	0	0	0	0	0	0
EXF-11492	Leucosporidium scottii	Basidiomycota	Pucciniomycotina	Microbotryomycetes	Leucosporidiales	Leucosporidiaceae	Leucosporidium	scottii	IC Mycosmo, Microbial Culture Collection Ex	560	1	No growth observed	1	SCFA 25 g/L - 1:1:3 only	0	0	0	0	0	0	0	0
EXF-11493	Leucosporidium scottii	Basidiomycota	Pucciniomycotina	Microbotryomycetes	Leucosporidiales	Leucosporidiaceae	Leucosporidium	scottii	IC Mycosmo, Microbial Culture Collection Ex	561	1	No growth observed	1	SCFA 25 g/L - 1:1:3 only	0	0	0	0	0	0	0	0
EXF-12296	Leucosporidium scottii	Basidiomycota	Pucciniomycotina	Microbotryomycetes	Leucosporidiales	Leucosporidiaceae	Leucosporidium	scottii	IC Mycosmo, Microbial Culture Collection Ex	562	1	No growth observed	1	SCFA 25 g/L - 1:1:3 only	0	0	0	0	0	0	0	0
EXF-10738	Leucosporidium scottii	Basidiomycota	Pucciniomycotina	Microbotryomycetes	Leucosporidiales	Leucosporidiaceae	Leucosporidium	scottii	IC Mycosmo, Microbial Culture Collection Ex	563	1	No growth observed	1	SCFA 25 g/L - 1:1:3 only	0	0	0	0	0	0	0	0
EXF-12201	Leucosporidium scottii	Basidiomycota	Pucciniomycotina	Microbotryomycetes	Leucosporidiales	Leucosporidiaceae	Leucosporidium	scottii	IC Mycosmo, Microbial Culture Collection Ex	564	1	No growth observed	1	SCFA 25 g/L - 1:1:3 only	0	0	0	0	0	0	0	0
EXF-12301	Leucosporidium scottii	Basidiomycota	Pucciniomycotina	Microbotryomycetes	Leucosporidiales	Leucosporidiaceae	Leucosporidium	scottii	IC Mycosmo, Microbial Culture Collection Ex	565	1	No growth observed	1	SCFA 25 g/L - 1:1:3 only	0	0	0	0	0	0	0	0
EXF-12297	Leucosporidium scottii	Basidiomycota	Pucciniomycotina	Microbotryomycetes	Leucosporidiales	Leucosporidiaceae	Leucosporidium	scottii	IC Mycosmo, Microbial Culture Collection Ex	566	1	No growth observed	1	SCFA 25 g/L - 1:1:3 only	0	0	0	0	0	0	0	0
EXF-15291	Libkindia masarykiana	Basidiomycota	Pucciniomycotina	Microbotryomycetes	Kriegeriales	Kriegeriaceae	Libkindia	masarykiana	IC Mycosmo, Microbial Culture Collection Ex	567	1	No growth observed	1	SCFA 25 g/L - 1:1:3 only	0	0	0	0	0	0	0	0
EXF-8858	Lodderomyces elongisporus	Ascomycota	Saccharomycotina	Pichiomycetes	Serinales	Debaryomycetaceae	Lodderomyces	elongisporus	IC Mycosmo, Microbial Culture Collection Ex	568	0	/	0	None	0	0	0	0	0	0	0	0
EXF-9536	Lodderomyces elongisporus	Ascomycota	Saccharomycotina	Pichiomycetes	Serinales	Debaryomycetaceae	Lodderomyces	elongisporus	IC Mycosmo, Microbial Culture Collection Ex	569	0	/	0	None	0	0	0	0	0	0	0	0
EXF-6087	Magnusiomyces capitatus	Ascomycota	Saccharomycotina	Dipodascomycetes	Dipodascales	Dipodascaceae	Magnusiomyces	capitatus	IC Mycosmo, Microbial Culture Collection Ex	570	0	/	0	None	0	0	0	0	0	0	0	0
EXF-8853	Magnusiomyces capitatus	Ascomycota	Saccharomycotina	Dipodascomycetes	Dipodascales	Dipodascaceae	Magnusiomyces	capitatus	IC Mycosmo, Microbial Culture Collection Ex	571	0	/	0	None	0	0	0	0	0	0	0	0
EXF-8939	Magnusiomyces capitatus	Ascomycota	Saccharomycotina	Dipodascomycetes	Dipodascales	Dipodascaceae	Magnusiomyces	capitatus	IC Mycosmo, Microbial Culture Collection Ex	572	0	/	0	None	0	0	0	0	0	0	0	0
EXF-6105	Magnusiomyces capitatus	Ascomycota	Saccharomycotina	Dipodascomycetes	Dipodascales	Dipodascaceae	Magnusiomyces	capitatus	IC Mycosmo, Microbial Culture Collection Ex	573	1	No growth observed	1	SCFA 25 g/L - 1:1:3 only	0	0	0	0	0	0	0	0
EXF-6084	Magnusiomyces capitatus	Ascomycota	Saccharomycotina	Dipodascomycetes	Dipodascales	Dipodascaceae	Magnusiomyces	capitatus	IC Mycosmo, Microbial Culture Collection Ex	574	1	No growth observed	1	SCFA 25 g/L - 1:1:3 only	0	0	0	0	0	0	0	0
EXF-8859	Magnusiomyces capitatus	Ascomycota	Saccharomycotina	Dipodascomycetes	Dipodascales	Dipodascaceae	Magnusiomyces	capitatus	IC Mycosmo, Microbial Culture Collection Ex	575	0	/	0	None	0	0	0	0	0	0	0	0
EXF-10529	Leucosporidium intermedium	Basidiomycota	Pucciniomycotina	Microbotryomycetes	Leucosporidiales	Leucosporidiaceae	Leucosporidium	intermedium	IC Mycosmo, Microbial Culture Collection Ex	576	0	/	0	None	0	0	0	0	0	0	0	0
EXF-8987	Meira sp. (in: basidiomycete fungi)	Basidiomycota	Ustilaginomycotina	Exobasidiomycetes	Exobasidiales	Brachybasidiaceae	Meira	sp. (in: basidiomycete fungi)	IC Mycosmo, Microbial Culture Collection Ex	577	1	No growth observed	1	SCFA 25 g/L - 1:1:3 only	0	0	0	0	0	0	0	0
EXF-2250	Meira sp. (in: basidiomycete fungi)	Basidiomycota	Ustilaginomycotina	Exobasidiomycetes	Exobasidiales	Brachybasidiaceae	Meira	sp. (in: basidiomycete fungi)	IC Mycosmo, Microbial Culture Collection Ex	578	1	No growth observed	1	SCFA 25 g/L - 1:1:3 only	0	0	0	0	0	0	0	0
EXF-6821	Metschnikowia aff. fructicola	Ascomycota	Saccharomycotina	Pichiomycetes	Serinales	Metschnikowiaceae	Metschnikowia	aff. fructicola	IC Mycosmo, Microbial Culture Collection Ex	579	0	/	0	None	0	0	0	0	0	0	0	0
EXF-6838	Metschnikowia aff. fructicola	Ascomycota	Saccharomycotina	Pichiomycetes	Serinales	Metschnikowiaceae	Metschnikowia	aff. fructicola	IC Mycosmo, Microbial Culture Collection Ex	580	0	/	0	None	0	0	0	0	0	0	0	0
EXF-6229	Metschnikowia aff. fructicola	Ascomycota	Saccharomycotina	Pichiomycetes	Serinales	Metschnikowiaceae	Metschnikowia	aff. fructicola	IC Mycosmo, Microbial Culture Collection Ex	581	0	/	0	None	0	0	0	0	0	0	0	0
EXF-1518	Metschnikowia bicuspidata	Ascomycota	Saccharomycotina	Pichiomycetes	Serinales	Metschnikowiaceae	Metschnikowia	bicuspidata	IC Mycosmo, Microbial Culture Collection Ex	582	0	/	0	None	0	0	0	0	0	0	0	0
EXF-1519	Metschnikowia bicuspidata	Ascomycota	Saccharomycotina	Pichiomycetes	Serinales	Metschnikowiaceae	Metschnikowia	bicuspidata	IC Mycosmo, Microbial Culture Collection Ex	583	0	/	0	None	0	0	0	0	0	0	0	0
EXF-3997	Metschnikowia bicuspidata	Ascomycota	Saccharomycotina	Pichiomycetes	Serinales	Metschnikowiaceae	Metschnikowia	bicuspidata	IC Mycosmo, Microbial Culture Collection Ex	584	0	/	0	None	0	0	0	0	0	0	0	0
EXF-8048	Metschnikowia fructicola	Ascomycota	Saccharomycotina	Pichiomycetes	Serinales	Metschnikowiaceae	Metschnikowia	fructicola	IC Mycosmo, Microbial Culture Collection Ex	585	0	/	0	None	0	0	0	0	0	0	0	0
EXF-8509	Metschnikowia fructicola	Ascomycota	Saccharomycotina	Pichiomycetes	Serinales	Metschnikowiaceae	Metschnikowia	fructicola	IC Mycosmo, Microbial Culture Collection Ex	586	0	/	0	None	0	0	0	0	0	0	0	0
EXF-10628	Metschnikowia fructicola	Ascomycota	Saccharomycotina	Pichiomycetes	Serinales	Metschnikowiaceae	Metschnikowia	fructicola	IC Mycosmo, Microbial Culture Collection Ex	587	0	/	0	None	0	0	0	0	0	0	0	0
EXF-8583	Metschnikowia fructicola	Ascomycota	Saccharomycotina	Pichiomycetes	Serinales	Metschnikowiaceae	Metschnikowia	fructicola	IC Mycosmo, Microbial Culture Collection Ex	588	0	/	0	None	0	0	0	0	0	0	0	0
EXF-8504	Metschnikowia fructicola	Ascomycota	Saccharomycotina	Pichiomycetes	Serinales	Metschnikowiaceae	Metschnikowia	fructicola	IC Mycosmo, Microbial Culture Collection Ex	589	0	/	0	None	0	0	0	0	0	0	0	0
EXF-9080	Metschnikowia fructicola	Ascomycota	Saccharomycotina	Pichiomycetes	Serinales	Metschnikowiaceae	Metschnikowia	fructicola	IC Mycosmo, Microbial Culture Collection Ex	590	0	/	0	None	0	0	0	0	0	0	0	0
EXF-2418	Metschnikowia pulcherrima	Ascomycota	Saccharomycotina	Pichiomycetes	Serinales	Metschnikowiaceae	Metschnikowia	pulcherrima	IC Mycosmo, Microbial Culture Collection Ex	591	0	/	0	None	0	0	0	0	0	0	0	0
EXF-5283	Metschnikowia pulcherrima	Ascomycota	Saccharomycotina	Pichiomycetes	Serinales	Metschnikowiaceae	Metschnikowia	pulcherrima	IC Mycosmo, Microbial Culture Collection Ex	592	0	/	0	None	0	0	0	0	0	0	0	0
EXF-6407	Metschnikowia pulcherrima	Ascomycota	Saccharomycotina	Pichiomycetes	Serinales	Metschnikowiaceae	Metschnikowia	pulcherrima	IC Mycosmo, Microbial Culture Collection Ex	593	0	/	0	None	0	0	0	0	0	0	0	0
EXF-6409	Metschnikowia pulcherrima	Ascomycota	Saccharomycotina	Pichiomycetes	Serinales	Metschnikowiaceae	Metschnikowia	pulcherrima	IC Mycosmo, Microbial Culture Collection Ex	594	0	/	0	None	0	0	0	0	0	0	0	0
EXF-6412	Metschnikowia pulcherrima	Ascomycota	Saccharomycotina	Pichiomycetes	Serinales	Metschnikowiaceae	Metschnikowia	pulcherrima	IC Mycosmo, Microbial Culture Collection Ex	595	0	/	0	None	0	0	0	0	0	0	0	0
EXF-6413	Metschnikowia pulcherrima	Ascomycota	Saccharomycotina	Pichiomycetes	Serinales	Metschnikowiaceae	Metschnikowia	pulcherrima	IC Mycosmo, Microbial Culture Collection Ex	596	0	/	0	None	0	0	0	0	0	0	0	0
EXF-7975	Metschnikowia pulcherrima	Ascomycota	Saccharomycotina	Pichiomycetes	Serinales	Metschnikowiaceae	Metschnikowia	pulcherrima	IC Mycosmo, Microbial Culture Collection Ex	597	0	/	0	None	0	0	0	0	0	0	0	0
EXF-7978	Metschnikowia pulcherrima	Ascomycota	Saccharomycotina	Pichiomycetes	Serinales	Metschnikowiaceae	Metschnikowia	pulcherrima	IC Mycosmo, Microbial Culture Collection Ex	598	0	/	0	None	0	0	0	0	0	0	0	0
EXF-7995	Metschnikowia pulcherrima	Ascomycota	Saccharomycotina	Pichiomycetes	Serinales	Metschnikowiaceae	Metschnikowia	pulcherrima	IC Mycosmo, Microbial Culture Collection Ex	599	0	/	0	None	0	0	0	0	0	0	0	0
EXF-5116	Metschnikowia sp.	Ascomycota	Saccharomycotina	Pichiomycetes	Serinales	Metschnikowiaceae	Metschnikowia	sp.	IC Mycosmo, Microbial Culture Collection Ex	600	0	/	0	None	0	0	0	0	0	0	0	0
EXF-11131	Metschnikowia sp.	Ascomycota	Saccharomycotina	Pichiomycetes	Serinales	Metschnikowiaceae	Metschnikowia	sp.	IC Mycosmo, Microbial Culture Collection Ex	601	0	/	0	None	0	0	0	0	0	0	0	0
EXF-10836	Metschnikowia sp.	Ascomycota	Saccharomycotina	Pichiomycetes	Serinales	Metschnikowiaceae	Metschnikowia	sp.	IC Mycosmo, Microbial Culture Collection Ex	602	0	/	0	None	0	0	0	0	0	0	0	0
EXF-8538	Metschnikowia sp.	Ascomycota	Saccharomycotina	Pichiomycetes	Serinales	Metschnikowiaceae	Metschnikowia	sp.	IC Mycosmo, Microbial Culture Collection Ex	603	0	/	0	None	0	0	0	0	0	0	0	0
EXF-1605	Metschnikowia zobellii	Ascomycota	Saccharomycotina	Pichiomycetes	Serinales	Metschnikowiaceae	Metschnikowia	zobellii	IC Mycosmo, Microbial Culture Collection Ex	604	0	/	0	None	0	0	0	0	0	0	0	0
EXF-4879	Metschnikowia zobellii	Ascomycota	Saccharomycotina	Pichiomycetes	Serinales	Metschnikowiaceae	Metschnikowia	zobellii	IC Mycosmo, Microbial Culture Collection Ex	605	1	No growth observed	1	SCFA 25 g/L - 1:1:3 only	0	0	0	0	0	0	0	0
EXF-11556	Metschnikowia zobellii	Ascomycota	Saccharomycotina	Pichiomycetes	Serinales	Metschnikowiaceae	Metschnikowia	zobellii	IC Mycosmo, Microbial Culture Collection Ex	606	0	/	0	None	0	0	0	0	0	0	0	0
EXF-1558	Metschnikowia zobellii	Ascomycota	Saccharomycotina	Pichiomycetes	Serinales	Metschnikowiaceae	Metschnikowia	zobellii	IC Mycosmo, Microbial Culture Collection Ex	607	1	No growth observed	1	SCFA 25 g/L - 1:1:3 only	0	0	0	0	0	0	0	0
EXF-12805	Meyerozyma caribbica	Ascomycota	Saccharomycotina	Pichiomycetes	Serinales	Debaryomycetaceae	Meyerozyma	caribbica	IC Mycosmo, Microbial Culture Collection Ex	608	0	/	0	None	0	0	0	0	0	0	0	0
EXF-13296	Meyerozyma caribbica	Ascomycota	Saccharomycotina	Pichiomycetes	Serinales	Debaryomycetaceae	Meyerozyma	caribbica	IC Mycosmo, Microbial Culture Collection Ex	609	0	/	0	None	0	0	0	0	0	0	0	0
EXF-14647	Meyerozyma caribbica	Ascomycota	Saccharomycotina	Pichiomycetes	Serinales	Debaryomycetaceae	Meyerozyma	caribbica	IC Mycosmo, Microbial Culture Collection Ex	610	0	/	0	None	0	0	0	0	0	0	0	0
EXF-13297	Meyerozyma caribbica	Ascomycota	Saccharomycotina	Pichiomycetes	Serinales	Debaryomycetaceae	Meyerozyma	caribbica	IC Mycosmo, Microbial Culture Collection Ex	611	0	/	0	None	0	0	0	0	0	0	0	0
EXF-5542	Meyerozyma guilliermondii	Ascomycota	Saccharomycotina	Pichiomycetes	Serinales	Debaryomycetaceae	Meyerozyma	guilliermondii	IC Mycosmo, Microbial Culture Collection Ex	612	0	/	0	None	0	0	0	0	0	0	0	0
EXF-5714	Meyerozyma guilliermondii	Ascomycota	Saccharomycotina	Pichiomycetes	Serinales	Debaryomycetaceae	Meyerozyma	guilliermondii	IC Mycosmo, Microbial Culture Collection Ex	613	0	/	0	None	0	0	0	1	1	0	0	0
EXF-5725	Meyerozyma guilliermondii	Ascomycota	Saccharomycotina	Pichiomycetes	Serinales	Debaryomycetaceae	Meyerozyma	guilliermondii	IC Mycosmo, Microbial Culture Collection Ex	614	0	/	0	None	0	0	0	0	0	0	0	0
EXF-9083	Meyerozyma guilliermondii	Ascomycota	Saccharomycotina	Pichiomycetes	Serinales	Debaryomycetaceae	Meyerozyma	guilliermondii	IC Mycosmo, Microbial Culture Collection Ex	615	0	/	0	None	0	0	0	1	0	0	0	0
EXF-9084	Meyerozyma guilliermondii	Ascomycota	Saccharomycotina	Pichiomycetes	Serinales	Debaryomycetaceae	Meyerozyma	guilliermondii	IC Mycosmo, Microbial Culture Collection Ex	616	0	/	0	None	0	0	0	1	0	0	0	0
EXF-9089	Meyerozyma guilliermondii	Ascomycota	Saccharomycotina	Pichiomycetes	Serinales	Debaryomycetaceae	Meyerozyma	guilliermondii	IC Mycosmo, Microbial Culture Collection Ex	617	0	/	0	None	0	0	0	1	1	0	0	0
EXF-9375	Meyerozyma guilliermondii	Ascomycota	Saccharomycotina	Pichiomycetes	Serinales	Debaryomycetaceae	Meyerozyma	guilliermondii	IC Mycosmo, Microbial Culture Collection Ex	618	0	/	0	None	0	0	0	0	1	0	0	0
EXF-5935	Meyerozyma guilliermondii	Ascomycota	Saccharomycotina	Pichiomycetes	Serinales	Debaryomycetaceae	Meyerozyma	guilliermondii	IC Mycosmo, Microbial Culture Collection Ex	619	0	/	0	None	0	0	0	0	1	0	0	0
EXF-8980	Meyerozyma sp.	Ascomycota	Saccharomycotina	Pichiomycetes	Serinales	Debaryomycetaceae	Meyerozyma	sp.	IC Mycosmo, Microbial Culture Collection Ex	620	0	/	0	None	0	0	0	0	0	0	0	0
EXF-12497	Meyerozyma sp.	Ascomycota	Saccharomycotina	Pichiomycetes	Serinales	Debaryomycetaceae	Meyerozyma	sp.	IC Mycosmo, Microbial Culture Collection Ex	621	0	/	0	None	0	0	0	0	0	0	0	0
EXF-9519	Meyerozyma sp.	Ascomycota	Saccharomycotina	Pichiomycetes	Serinales	Debaryomycetaceae	Meyerozyma	sp.	IC Mycosmo, Microbial Culture Collection Ex	622	0	/	0	None	0	0	0	0	0	0	0	0
EXF-9532	Meyerozyma sp.	Ascomycota	Saccharomycotina	Pichiomycetes	Serinales	Debaryomycetaceae	Meyerozyma	sp.	IC Mycosmo, Microbial Culture Collection Ex	623	0	/	0	None	0	0	0	0	0	0	0	0
EXF-13846	Microstroma bacarum	Basidiomycota	Ustilaginomycotina	Exobasidiomycetes	Microstromatales	Microstromataceae	Microstroma	bacarum	IC Mycosmo, Microbial Culture Collection Ex	624	1	No growth observed	1	SCFA 25 g/L - 1:1:3 only	0	0	0	0	0	0	0	0
EXF-13847	Microstroma album	Basidiomycota	Ustilaginomycotina	Exobasidiomycetes	Microstromatales	Microstromataceae	Microstroma	album	IC Mycosmo, Microbial Culture Collection Ex	625	1	No growth observed	1	SCFA 25 g/L - 1:1:3 only	0	0	0	0	0	0	0	0
EXF-14742	Moesziomyces aphidis	Basidiomycota	Ustilaginomycotina	Ustilaginomycetes	Ustilaginales	Ustilaginaceae	Moesziomyces	aphidis	IC Mycosmo, Microbial Culture Collection Ex	626	1	No growth observed	1	SCFA 25 g/L - 1:1:3 only	0	0	0	0	0	0	0	0
EXF-13489	Mrakia aquatica	Basidiomycota	Agaricomycotina	Tremellomycetes	Cystofilobasidiales	Mrakiaceae	Mrakia	aquatica	IC Mycosmo, Microbial Culture Collection Ex	627	1	No growth observed	1	SCFA 25 g/L - 1:1:3 only	0	0	0	0	0	0	0	0
EXF-13490	Mrakia aquatica	Basidiomycota	Agaricomycotina	Tremellomycetes	Cystofilobasidiales	Mrakiaceae	Mrakia	aquatica	IC Mycosmo, Microbial Culture Collection Ex	628	1	No growth observed	1	SCFA 25 g/L - 1:1:3 only	0	0	0	0	0	0	0	0
EXF-13491	Mrakia aquatica	Basidiomycota	Agaricomycotina	Tremellomycetes	Cystofilobasidiales	Mrakiaceae	Mrakia	aquatica	IC Mycosmo, Microbial Culture Collection Ex	629	1	No growth observed	1	SCFA 25 g/L - 1:1:3 only	0	0	0	0	0	0	0	0
EXF-13493	Mrakia cryoconiti	Basidiomycota	Agaricomycotina	Tremellomycetes	Cystofilobasidiales	Mrakiaceae	Mrakia	cryoconiti	IC Mycosmo, Microbial Culture Collection Ex	630	1	No growth observed	1	SCFA 25 g/L - 1:1:3 only	0	0	0	0	0	0	0	0
EXF-13494	Mrakia cryoconiti	Basidiomycota	Agaricomycotina	Tremellomycetes	Cystofilobasidiales	Mrakiaceae	Mrakia	cryoconiti	IC Mycosmo, Microbial Culture Collection Ex	631	1	No growth observed	1	SCFA 25 g/L - 1:1:3 only	0	0	0	0	0	0	0	0
EXF-13495	Mrakia cryoconiti	Basidiomycota	Agaricomycotina	Tremellomycetes	Cystofilobasidiales	Mrakiaceae	Mrakia	cryoconiti	IC Mycosmo, Microbial Culture Collection Ex	632	1	No growth observed	1	SCFA 25 g/L - 1:1:3 only	0	0	0	0	0	0	0	0
EXF-13496	Mrakia cryoconiti	Basidiomycota	Agaricomycotina	Tremellomycetes	Cystofilobasidiales	Mrakiaceae	Mrakia	cryoconiti	IC Mycosmo, Microbial Culture Collection Ex	633	1	No growth observed	1	SCFA 25 g/L - 1:1:3 only	0	0	0	0	0	0	0	0
EXF-11181	Mrakia aquatica	Basidiomycota	Agaricomycotina	Tremellomycetes	Cystofilobasidiales	Mrakiaceae	Mrakia	aquatica	IC Mycosmo, Microbial Culture Collection Ex	634	1	No growth observed	1	SCFA 25 g/L - 1:1:3 only	0	0	0	0	0	0	0	0
EXF-11205	Mrakia aquatica	Basidiomycota	Agaricomycotina	Tremellomycetes	Cystofilobasidiales	Mrakiaceae	Mrakia	aquatica	IC Mycosmo, Microbial Culture Collection Ex	635	1	No growth observed	1	SCFA 25 g/L - 1:1:3 only	0	0	0	0	0	0	0	0
EXF-1562	Naganishia adeliensis	Basidiomycota	Agaricomycotina	Tremellomycetes	Filobasidiales	Filobasidiaceae	Naganishia	adeliensis	IC Mycosmo, Microbial Culture Collection Ex	636	1	No growth observed	1	SCFA 25 g/L - 1:1:3 only	0	0	0	0	0	0	0	0
EXF-11251	Naganishia adeliensis	Basidiomycota	Agaricomycotina	Tremellomycetes	Filobasidiales	Filobasidiaceae	Naganishia	adeliensis	IC Mycosmo, Microbial Culture Collection Ex	637	1	No growth observed	1	SCFA 25 g/L - 1:1:3 only	0	0	0	0	0	0	0	0
EXF-12183	Naganishia adeliensis	Basidiomycota	Agaricomycotina	Tremellomycetes	Filobasidiales	Filobasidiaceae	Naganishia	adeliensis	IC Mycosmo, Microbial Culture Collection Ex	638	1	No growth observed	1	SCFA 25 g/L - 1:1:3 only	0	0	0	0	0	0	0	0
EXF-8020	Naganishia adeliensis	Basidiomycota	Agaricomycotina	Tremellomycetes	Filobasidiales	Filobasidiaceae	Naganishia	adeliensis	IC Mycosmo, Microbial Culture Collection Ex	639	1	No growth observed	1	SCFA 25 g/L - 1:1:3 only	0	0	0	0	0	0	0	0
EXF-7777	Naganishia adeliensis	Basidiomycota	Agaricomycotina	Tremellomycetes	Filobasidiales	Filobasidiaceae	Naganishia	adeliensis	IC Mycosmo, Microbial Culture Collection Ex	640	1	No growth observed	1	SCFA 25 g/L - 1:1:3 only	0	0	0	0	0	0	0	0
EXF-2210	Naganishia albida	Basidiomycota	Agaricomycotina	Tremellomycetes	Filobasidiales	Filobasidiaceae	Naganishia	albida	IC Mycosmo, Microbial Culture Collection Ex	641	0	/	0	None	0	0	0	0	0	0	0	0
EXF-6893	Naganishia albida	Basidiomycota	Agaricomycotina	Tremellomycetes	Filobasidiales	Filobasidiaceae	Naganishia	albida	IC Mycosmo, Microbial Culture Collection Ex	642	1	No growth observed	1	SCFA 25 g/L - 1:1:3 only	0	0	0	0	0	0	0	0
EXF-9323	Naganishia albida	Basidiomycota	Agaricomycotina	Tremellomycetes	Filobasidiales	Filobasidiaceae	Naganishia	albida	IC Mycosmo, Microbial Culture Collection Ex	643	1	No growth observed	1	SCFA 25 g/L - 1:1:3 only	0	0	0	0	0	0	0	0
EXF-6348	Naganishia albida	Basidiomycota	Agaricomycotina	Tremellomycetes	Filobasidiales	Filobasidiaceae	Naganishia	albida	IC Mycosmo, Microbial Culture Collection Ex	644	1	No growth observed	1	SCFA 25 g/L - 1:1:3 only	0	0	0	0	0	0	0	0
EXF-10742	Naganishia albida	Basidiomycota	Agaricomycotina	Tremellomycetes	Filobasidiales	Filobasidiaceae	Naganishia	albida	IC Mycosmo, Microbial Culture Collection Ex	645	1	No growth observed	1	SCFA 25 g/L - 1:1:3 only	0	0	0	0	0	0	0	0
EXF-10794	Naganishia albida	Basidiomycota	Agaricomycotina	Tremellomycetes	Filobasidiales	Filobasidiaceae	Naganishia	albida	IC Mycosmo, Microbial Culture Collection Ex	646	1	No growth observed	1	SCFA 25 g/L - 1:1:3 only	0	0	0	0	0	0	0	0
EXF-12581	Naganishia albida	Basidiomycota	Agaricomycotina	Tremellomycetes	Filobasidiales	Filobasidiaceae	Naganishia	albida	IC Mycosmo, Microbial Culture Collection Ex	647	0	/	0	None	0	0	0	0	0	0	0	0
EXF-4234	Naganishia albidosimilis	Basidiomycota	Agaricomycotina	Tremellomycetes	Filobasidiales	Filobasidiaceae	Naganishia	albidosimilis	IC Mycosmo, Microbial Culture Collection Ex	648	1	No growth observed	1	SCFA 25 g/L - 1:1:3 only	0	0	0	0	0	0	0	0
EXF-11174	Naganishia albidosimilis	Basidiomycota	Agaricomycotina	Tremellomycetes	Filobasidiales	Filobasidiaceae	Naganishia	albidosimilis	IC Mycosmo, Microbial Culture Collection Ex	649	1	No growth observed	1	SCFA 25 g/L - 1:1:3 only	0	0	0	0	0	0	0	0
EXF-11956	Naganishia albidosimilis	Basidiomycota	Agaricomycotina	Tremellomycetes	Filobasidiales	Filobasidiaceae	Naganishia	albidosimilis	IC Mycosmo, Microbial Culture Collection Ex	650	1	No growth observed	1	SCFA 25 g/L - 1:1:3 only	0	0	0	0	0	0	0	0
EXF-3834	Naganishia albidosimilis	Basidiomycota	Agaricomycotina	Tremellomycetes	Filobasidiales	Filobasidiaceae	Naganishia	albidosimilis	IC Mycosmo, Microbial Culture Collection Ex	651	1	No growth observed	1	SCFA 25 g/L - 1:1:3 only	0	0	0	0	0	0	0	0
EXF-11552	Naganishia antarctica	Basidiomycota	Agaricomycotina	Tremellomycetes	Filobasidiales	Filobasidiaceae	Naganishia	antarctica	IC Mycosmo, Microbial Culture Collection Ex	652	1	No growth observed	1	SCFA 25 g/L - 1:1:3 only	0	0	0	0	0	0	0	0
EXF-3541	Naganishia diffluens	Basidiomycota	Agaricomycotina	Tremellomycetes	Filobasidiales	Filobasidiaceae	Naganishia	diffluens	IC Mycosmo, Microbial Culture Collection Ex	653	0	/	0	None	0	0	0	0	0	0	0	0
EXF-3772	Naganishia diffluens	Basidiomycota	Agaricomycotina	Tremellomycetes	Filobasidiales	Filobasidiaceae	Naganishia	diffluens	IC Mycosmo, Microbial Culture Collection Ex	654	0	/	0	None	0	0	0	0	0	0	0	0
EXF-9068	Naganishia diffluens	Basidiomycota	Agaricomycotina	Tremellomycetes	Filobasidiales	Filobasidiaceae	Naganishia	diffluens	IC Mycosmo, Microbial Culture Collection Ex	655	1	No growth observed	1	SCFA 25 g/L - 1:1:3 only	0	0	0	0	0	0	0	0
EXF-6329	Naganishia diffluens	Basidiomycota	Agaricomycotina	Tremellomycetes	Filobasidiales	Filobasidiaceae	Naganishia	diffluens	IC Mycosmo, Microbial Culture Collection Ex	656	1	No growth observed	1	SCFA 25 g/L - 1:1:3 only	0	0	0	0	0	0	0	0
EXF-6527	Naganishia diffluens	Basidiomycota	Agaricomycotina	Tremellomycetes	Filobasidiales	Filobasidiaceae	Naganishia	diffluens	IC Mycosmo, Microbial Culture Collection Ex	657	1	No growth observed	1	SCFA 25 g/L - 1:1:3 only	0	0	0	0	0	0	0	0
EXF-8012	Naganishia diffluens	Basidiomycota	Agaricomycotina	Tremellomycetes	Filobasidiales	Filobasidiaceae	Naganishia	diffluens	IC Mycosmo, Microbial Culture Collection Ex	658	1	No growth observed	1	SCFA 25 g/L - 1:1:3 only	0	0	0	0	0	0	0	0
EXF-8015	Naganishia diffluens	Basidiomycota	Agaricomycotina	Tremellomycetes	Filobasidiales	Filobasidiaceae	Naganishia	diffluens	IC Mycosmo, Microbial Culture Collection Ex	659	0	/	0	None	0	0	0	0	0	0	0	0
EXF-8027	Naganishia diffluens	Basidiomycota	Agaricomycotina	Tremellomycetes	Filobasidiales	Filobasidiaceae	Naganishia	diffluens	IC Mycosmo, Microbial Culture Collection Ex	660	1	No growth observed	1	SCFA 25 g/L - 1:1:3 only	0	0	0	0	0	0	0	0
EXF-14969	Naganishia friedmannii	Basidiomycota	Agaricomycotina	Tremellomycetes	Filobasidiales	Filobasidiaceae	Naganishia	friedmannii	IC Mycosmo, Microbial Culture Collection Ex	661	1	No growth observed	1	SCFA 25 g/L - 1:1:3 only	0	0	0	0	0	0	0	0
EXF-11172	Naganishia friedmannii	Basidiomycota	Agaricomycotina	Tremellomycetes	Filobasidiales	Filobasidiaceae	Naganishia	friedmannii	IC Mycosmo, Microbial Culture Collection Ex	662	1	No growth observed	1	SCFA 25 g/L - 1:1:3 only	0	0	0	0	0	0	0	0
EXF-11182	Naganishia friedmannii	Basidiomycota	Agaricomycotina	Tremellomycetes	Filobasidiales	Filobasidiaceae	Naganishia	friedmannii	IC Mycosmo, Microbial Culture Collection Ex	663	1	No growth observed	1	SCFA 25 g/L - 1:1:3 only	0	0	0	0	0	0	0	0
EXF-14968	Naganishia friedmannii	Basidiomycota	Agaricomycotina	Tremellomycetes	Filobasidiales	Filobasidiaceae	Naganishia	friedmannii	IC Mycosmo, Microbial Culture Collection Ex	664	1	No growth observed	1	SCFA 25 g/L - 1:1:3 only	0	0	0	0	0	0	0	0
EXF-3460	Naganishia globosa	Basidiomycota	Agaricomycotina	Tremellomycetes	Filobasidiales	Filobasidiaceae	Naganishia	globosa	IC Mycosmo, Microbial Culture Collection Ex	665	0	/	0	None	0	0	0	0	0	0	0	0
EXF-11171	Naganishia globosa	Basidiomycota	Agaricomycotina	Tremellomycetes	Filobasidiales	Filobasidiaceae	Naganishia	globosa	IC Mycosmo, Microbial Culture Collection Ex	666	1	No growth observed	1	SCFA 25 g/L - 1:1:3 only	0	0	0	0	0	0	0	0
EXF-11757	Naganishia globosa	Basidiomycota	Agaricomycotina	Tremellomycetes	Filobasidiales	Filobasidiaceae	Naganishia	globosa	IC Mycosmo, Microbial Culture Collection Ex	667	0	/	0	None	0	0	0	0	0	0	0	0
EXF-3581	Naganishia liquefaciens	Basidiomycota	Agaricomycotina	Tremellomycetes	Filobasidiales	Filobasidiaceae	Naganishia	liquefaciens	IC Mycosmo, Microbial Culture Collection Ex	668	1	No growth observed	1	SCFA 25 g/L - 1:1:3 only	0	0	0	0	0	0	0	0
EXF-3611	Naganishia liquefaciens	Basidiomycota	Agaricomycotina	Tremellomycetes	Filobasidiales	Filobasidiaceae	Naganishia	liquefaciens	IC Mycosmo, Microbial Culture Collection Ex	669	1	No growth observed	1	SCFA 25 g/L - 1:1:3 only	0	0	0	0	0	0	0	0
EXF-8940	Naganishia liquefaciens	Basidiomycota	Agaricomycotina	Tremellomycetes	Filobasidiales	Filobasidiaceae	Naganishia	liquefaciens	IC Mycosmo, Microbial Culture Collection Ex	670	1	No growth observed	1	SCFA 25 g/L - 1:1:3 only	0	0	0	0	0	0	0	0
EXF-6539	Naganishia liquefaciens	Basidiomycota	Agaricomycotina	Tremellomycetes	Filobasidiales	Filobasidiaceae	Naganishia	liquefaciens	IC Mycosmo, Microbial Culture Collection Ex	671	1	No growth observed	1	SCFA 25 g/L - 1:1:3 only	0	0	0	0	0	0	0	0
EXF-6537	Naganishia liquefaciens	Basidiomycota	Agaricomycotina	Tremellomycetes	Filobasidiales	Filobasidiaceae	Naganishia	liquefaciens	IC Mycosmo, Microbial Culture Collection Ex	672	1	No growth observed	1	SCFA 25 g/L - 1:1:3 only	0	0	0	0	0	0	0	0
EXF-6552	Naganishia liquefaciens	Basidiomycota	Agaricomycotina	Tremellomycetes	Filobasidiales	Filobasidiaceae	Naganishia	liquefaciens	IC Mycosmo, Microbial Culture Collection Ex	673	1	No growth observed	1	SCFA 25 g/L - 1:1:3 only	0	0	0	0	0	0	0	0
EXF-8038	Naganishia liquefaciens	Basidiomycota	Agaricomycotina	Tremellomycetes	Filobasidiales	Filobasidiaceae	Naganishia	liquefaciens	IC Mycosmo, Microbial Culture Collection Ex	674	1	No growth observed	1	SCFA 25 g/L - 1:1:3 only	0	0	0	0	0	0	0	0
EXF-9230	Naganishia liquefaciens	Basidiomycota	Agaricomycotina	Tremellomycetes	Filobasidiales	Filobasidiaceae	Naganishia	liquefaciens	IC Mycosmo, Microbial Culture Collection Ex	675	1	No growth observed	1	SCFA 25 g/L - 1:1:3 only	0	0	0	1	0	0	0	0
EXF-2191	Naganishia sp.	Basidiomycota	Agaricomycotina	Tremellomycetes	Filobasidiales	Filobasidiaceae	Naganishia	sp.	IC Mycosmo, Microbial Culture Collection Ex	676	0	/	0	None	0	0	0	0	0	0	0	0
EXF-13277	Naganishia sp.	Basidiomycota	Agaricomycotina	Tremellomycetes	Filobasidiales	Filobasidiaceae	Naganishia	sp.	IC Mycosmo, Microbial Culture Collection Ex	677	1	No growth observed	1	SCFA 25 g/L - 1:1:3 only	0	0	0	0	0	0	0	0
EXF-12917	Naganishia sp.	Basidiomycota	Agaricomycotina	Tremellomycetes	Filobasidiales	Filobasidiaceae	Naganishia	sp.	IC Mycosmo, Microbial Culture Collection Ex	679	0	/	0	None	0	0	0	0	0	0	0	0
EXF-7773	Naganishia uzbekistanensis	Basidiomycota	Agaricomycotina	Tremellomycetes	Filobasidiales	Filobasidiaceae	Naganishia	uzbekistanensis	IC Mycosmo, Microbial Culture Collection Ex	680	0	/	0	None	0	0	0	0	0	0	0	0
EXF-6436	Occultifur mephitis	Basidiomycota	Pucciniomycotina	Cystobasidiomycetes	Cystobasidiales	Cystobasidiaceae	Occultifur	mephitis	IC Mycosmo, Microbial Culture Collection Ex	681	1	No growth observed	1	SCFA 25 g/L - 1:1:3 only	0	0	0	0	0	0	0	0
EXF-6437	Occultifur mephitis	Basidiomycota	Pucciniomycotina	Cystobasidiomycetes	Cystobasidiales	Cystobasidiaceae	Occultifur	mephitis	IC Mycosmo, Microbial Culture Collection Ex	682	1	No growth observed	1	SCFA 25 g/L - 1:1:3 only	0	0	0	0	0	0	0	0
EXF-6473	Occultifur mephitis	Basidiomycota	Pucciniomycotina	Cystobasidiomycetes	Cystobasidiales	Cystobasidiaceae	Occultifur	mephitis	IC Mycosmo, Microbial Culture Collection Ex	683	1	No growth observed	1	SCFA 25 g/L - 1:1:3 only	0	0	0	1	0	0	0	0
EXF-6482	Occultifur mephitis	Basidiomycota	Pucciniomycotina	Cystobasidiomycetes	Cystobasidiales	Cystobasidiaceae	Occultifur	mephitis	IC Mycosmo, Microbial Culture Collection Ex	684	1	No growth observed	1	SCFA 25 g/L - 1:1:3 only	0	0	0	0	0	0	0	0
EXF-13274	Papiliotrema aspenensis	Basidiomycota	Agaricomycotina	Tremellomycetes	Tremellales	Rhynchogastremaceae	Papiliotrema	aspenensis	IC Mycosmo, Microbial Culture Collection Ex	685	1	No growth observed	1	SCFA 25 g/L - 1:1:3 only	0	0	0	0	0	0	0	0
EXF-6820	Papiliotrema flavescens	Basidiomycota	Agaricomycotina	Tremellomycetes	Tremellales	Rhynchogastremaceae	Papiliotrema	flavescens	IC Mycosmo, Microbial Culture Collection Ex	686	1	No growth observed	1	SCFA 25 g/L - 1:1:3 only	0	0	0	0	0	0	0	0
EXF-11252	Papiliotrema flavescens	Basidiomycota	Agaricomycotina	Tremellomycetes	Tremellales	Rhynchogastremaceae	Papiliotrema	flavescens	IC Mycosmo, Microbial Culture Collection Ex	687	0	/	0	None	0	0	0	0	0	0	0	0
EXF-11262	Papiliotrema flavescens	Basidiomycota	Agaricomycotina	Tremellomycetes	Tremellales	Rhynchogastremaceae	Papiliotrema	flavescens	IC Mycosmo, Microbial Culture Collection Ex	688	1	No growth observed	1	SCFA 25 g/L - 1:1:3 only	0	0	0	0	0	0	0	0
EXF-11814	Papiliotrema flavescens	Basidiomycota	Agaricomycotina	Tremellomycetes	Tremellales	Rhynchogastremaceae	Papiliotrema	flavescens	IC Mycosmo, Microbial Culture Collection Ex	689	1	No growth observed	1	SCFA 25 g/L - 1:1:3 only	0	0	0	0	0	0	0	0
EXF-11815	Papiliotrema flavescens	Basidiomycota	Agaricomycotina	Tremellomycetes	Tremellales	Rhynchogastremaceae	Papiliotrema	flavescens	IC Mycosmo, Microbial Culture Collection Ex	690	1	No growth observed	1	SCFA 25 g/L - 1:1:3 only	0	0	0	0	0	0	0	0
EXF-11808	Papiliotrema flavescens	Basidiomycota	Agaricomycotina	Tremellomycetes	Tremellales	Rhynchogastremaceae	Papiliotrema	flavescens	IC Mycosmo, Microbial Culture Collection Ex	691	1	No growth observed	1	SCFA 25 g/L - 1:1:3 only	0	0	0	0	0	0	0	0
EXF-7729	Papiliotrema laurentii	Basidiomycota	Agaricomycotina	Tremellomycetes	Tremellales	Rhynchogastremaceae	Papiliotrema	laurentii	IC Mycosmo, Microbial Culture Collection Ex	692	1	No growth observed	1	SCFA 25 g/L - 1:1:3 only	0	0	0	0	0	0	0	0
EXF-14426	Papiliotrema sp.	Basidiomycota	Agaricomycotina	Tremellomycetes	Tremellales	Rhynchogastremaceae	Papiliotrema	sp.	IC Mycosmo, Microbial Culture Collection Ex	693	1	No growth observed	1	SCFA 25 g/L - 1:1:3 only	0	0	0	0	0	0	0	0
EXF-14428	Papiliotrema sp.	Basidiomycota	Agaricomycotina	Tremellomycetes	Tremellales	Rhynchogastremaceae	Papiliotrema	sp.	IC Mycosmo, Microbial Culture Collection Ex	694	1	No growth observed	1	SCFA 25 g/L - 1:1:3 only	0	0	0	0	0	0	0	0
EXF-11264	Papiliotrema wisconsinensis	Basidiomycota	Agaricomycotina	Tremellomycetes	Tremellales	Rhynchogastremaceae	Papiliotrema	wisconsinensis	IC Mycosmo, Microbial Culture Collection Ex	695	1	No growth observed	1	SCFA 25 g/L - 1:1:3 only	0	0	0	0	0	0	0	0
EXF-13654	Perusta inaequalis	Ascomycota	Pezizomycotina	Dothideomycetes	Capnodiales	Dothideomycetidae	Perusta	inaequalis	IC Mycosmo, Microbial Culture Collection Ex	696	0	/	0	None	0	0	0	0	0	0	0	0
EXF-13676	Perusta inaequalis	Ascomycota	Pezizomycotina	Dothideomycetes	Capnodiales	Dothideomycetidae	Perusta	inaequalis	IC Mycosmo, Microbial Culture Collection Ex	697	1	No growth observed	1	SCFA 25 g/L - 1:1:3 only	0	0	0	0	0	0	0	0
EXF-13615	Perusta inaequalis	Ascomycota	Pezizomycotina	Dothideomycetes	Capnodiales	Dothideomycetidae	Perusta	inaequalis	IC Mycosmo, Microbial Culture Collection Ex	698	1	No growth observed	1	SCFA 25 g/L - 1:1:3 only	0	0	0	0	0	0	0	0
EXF-6840	Peterozyma toletana	Ascomycota	Saccharomycotina	Pichiomycetes	Alaninales	Pachysolenaceae	Peterozyma	toletana	IC Mycosmo, Microbial Culture Collection Ex	699	0	/	0	None	0	0	0	0	0	0	0	0
EXF-13564	Petrophila sp.	Ascomycota	Pezizomycotina	Dothideomycetes	Mycosphaerellales	Extremaceae	Petrophila	sp.	IC Mycosmo, Microbial Culture Collection Ex	700	0	/	0	None	0	0	0	1	0	0	1	0
EXF-3972	Phaeococcomyces sp.	Ascomycota	Pezizomycotina	Arthoniomycetes	Lichenostigmatales	Phaeococcomycetaceae	Phaeococcomyces	sp.	IC Mycosmo, Microbial Culture Collection Ex	701	1	No growth observed	1	SCFA 25 g/L - 1:1:3 only	0	0	0	0	0	0	0	0
EXF-5936	Phaeococcomyces sp.	Ascomycota	Pezizomycotina	Arthoniomycetes	Lichenostigmatales	Phaeococcomycetaceae	Phaeococcomyces	sp.	IC Mycosmo, Microbial Culture Collection Ex	702	1	No growth observed	1	SCFA 25 g/L - 1:1:3 only	0	0	0	0	0	0	0	0
EXF-6160	Phaeococcomyces nigricans	Ascomycota	Pezizomycotina	Arthoniomycetes	Lichenostigmatales	Phaeococcomycetaceae	Phaeococcomyces	nigricans	IC Mycosmo, Microbial Culture Collection Ex	703	1	No growth observed	1	SCFA 25 g/L - 1:1:3 only	0	0	0	0	0	0	0	0
EXF-6161	Phaeococcomyces nigricans	Ascomycota	Pezizomycotina	Arthoniomycetes	Lichenostigmatales	Phaeococcomycetaceae	Phaeococcomyces	nigricans	IC Mycosmo, Microbial Culture Collection Ex	704	0	/	0	None	0	0	0	0	0	0	0	0
EXF-6162	Phaeococcomyces nigricans	Ascomycota	Pezizomycotina	Arthoniomycetes	Lichenostigmatales	Phaeococcomycetaceae	Phaeococcomyces	nigricans	IC Mycosmo, Microbial Culture Collection Ex	705	1	No growth observed	1	SCFA 25 g/L - 1:1:3 only	0	0	0	0	0	0	0	0
EXF-6159	Phaeococcomyces nigricans	Ascomycota	Pezizomycotina	Arthoniomycetes	Lichenostigmatales	Phaeococcomycetaceae	Phaeococcomyces	nigricans	IC Mycosmo, Microbial Culture Collection Ex	706	1	No growth observed	1	SCFA 25 g/L - 1:1:3 only	0	0	0	0	0	0	0	0
EXF-9823	Phaeococcomyces sp.	Ascomycota	Pezizomycotina	Arthoniomycetes	Lichenostigmatales	Phaeococcomycetaceae	Phaeococcomyces	sp.	IC Mycosmo, Microbial Culture Collection Ex	707	1	No growth observed	1	SCFA 25 g/L - 1:1:3 only	0	0	0	0	0	0	0	0
EXF-4660	Phaeotheca fissurella	Ascomycota	Pezizomycotina	Dothideomycetes	Phaeothecales	Phaeothecaceae	Phaeotheca	fissurella	IC Mycosmo, Microbial Culture Collection Ex	708	0	/	0	None	0	0	0	0	0	0	0	0
EXF-7072	Phaeotheca sp.	Ascomycota	Pezizomycotina	Dothideomycetes	Phaeothecales	Phaeothecaceae	Phaeotheca	sp.	IC Mycosmo, Microbial Culture Collection Ex	709	1	No growth observed	1	SCFA 25 g/L - 1:1:3 only	0	0	0	0	0	0	0	0
EXF-7629	Phaeotheca sp.	Ascomycota	Pezizomycotina	Dothideomycetes	Phaeothecales	Phaeothecaceae	Phaeotheca	sp.	IC Mycosmo, Microbial Culture Collection Ex	710	1	No growth observed	1	SCFA 25 g/L - 1:1:3 only	0	0	0	0	0	0	0	0
EXF-10315	Neophaeotheca triangularis	Ascomycota	Pezizomycotina	Dothideomycetes	Neophaeothecales	Neophaeothecaceae	Neophaeotheca	triangularis	IC Mycosmo, Microbial Culture Collection Ex	711	1	No growth observed	1	SCFA 25 g/L - 1:1:3 only	0	0	0	0	0	0	0	0
EXF-10900	Neophaeotheca triangularis	Ascomycota	Pezizomycotina	Dothideomycetes	Neophaeothecales	Neophaeothecaceae	Neophaeotheca	triangularis	IC Mycosmo, Microbial Culture Collection Ex	712	1	No growth observed	1	SCFA 25 g/L - 1:1:3 only	0	0	0	0	0	0	0	0
EXF-13750	Neophaeotheca triangularis	Ascomycota	Pezizomycotina	Dothideomycetes	Neophaeothecales	Neophaeothecaceae	Neophaeotheca	triangularis	IC Mycosmo, Microbial Culture Collection Ex	713	1	No growth observed	1	SCFA 25 g/L - 1:1:3 only	0	0	0	0	0	0	0	0
EXF-535	Neophaeotheca triangularis	Ascomycota	Pezizomycotina	Dothideomycetes	Neophaeothecales	Neophaeothecaceae	Neophaeotheca	triangularis	IC Mycosmo, Microbial Culture Collection Ex	714	1	No growth observed	1	SCFA 25 g/L - 1:1:3 only	0	0	0	0	0	0	0	0
EXF-4639	Neophaeotheca triangularis	Ascomycota	Pezizomycotina	Dothideomycetes	Neophaeothecales	Neophaeothecaceae	Neophaeotheca	triangularis	IC Mycosmo, Microbial Culture Collection Ex	715	1	No growth observed	1	SCFA 25 g/L - 1:1:3 only	0	0	0	0	0	0	0	0
EXF-4641	Neophaeotheca triangularis	Ascomycota	Pezizomycotina	Dothideomycetes	Neophaeothecales	Neophaeothecaceae	Neophaeotheca	triangularis	IC Mycosmo, Microbial Culture Collection Ex	716	1	No growth observed	1	SCFA 25 g/L - 1:1:3 only	0	0	0	0	0	0	0	0
EXF-10945	Neophaeotheca triangularis	Ascomycota	Pezizomycotina	Dothideomycetes	Neophaeothecales	Neophaeothecaceae	Neophaeotheca	triangularis	IC Mycosmo, Microbial Culture Collection Ex	717	1	No growth observed	1	SCFA 25 g/L - 1:1:3 only	0	0	0	0	0	0	0	0
EXF-11388	Phaeotremella skinneri	Basidiomycota	Agaricomycotina	Tremellomycetes	Tremellales	Phaeotremellaceae	Phaeotremella	skinneri	IC Mycosmo, Microbial Culture Collection Ex	718	0	/	0	None	0	0	0	0	0	0	0	0
EXF-12012	Phenoliferia glacialis	Ascomycota	Pezizomycotina	Microbotryomycetes	Kriegeriales	Kriegeriaceae	Phenoliferia	glacialis	IC Mycosmo, Microbial Culture Collection Ex	719	1	No growth observed	1	SCFA 25 g/L - 1:1:3 only	0	0	0	0	0	0	0	0
EXF-12393	Phenoliferia glacialis	Ascomycota	Pezizomycotina	Microbotryomycetes	Kriegeriales	Kriegeriaceae	Phenoliferia	glacialis	IC Mycosmo, Microbial Culture Collection Ex	720	1	No growth observed	1	SCFA 25 g/L - 1:1:3 only	0	0	0	0	0	0	0	0
EXF-12015	Phenoliferia glacialis	Ascomycota	Pezizomycotina	Microbotryomycetes	Kriegeriales	Kriegeriaceae	Phenoliferia	glacialis	IC Mycosmo, Microbial Culture Collection Ex	721	0	/	0	None	0	0	1	1	1	0	1	0	Second_Round_Candidate	7147.12	439.893	358.447		20.3601	66.208	85.0137		5.9414	35.5612	47.6138		822.211		383.173		2.7998		31.6448		0.839243		37.0554		692.851	1832.68
EXF-12408	Phenoliferia glacialis	Ascomycota	Pezizomycotina	Microbotryomycetes	Kriegeriales	Kriegeriaceae	Phenoliferia	glacialis	IC Mycosmo, Microbial Culture Collection Ex	722	1	No growth observed	1	SCFA 25 g/L - 1:1:3 only	0	0	0	0	0	0	0	0
EXF-12586	Phenoliferia psychrophenolica	Ascomycota	Pezizomycotina	Microbotryomycetes	Kriegeriales	Kriegeriaceae	Phenoliferia	psychrophenolica	IC Mycosmo, Microbial Culture Collection Ex	723	1	No growth observed	1	SCFA 25 g/L - 1:1:3 only	0	0	0	0	0	0	0	0
EXF-12533	Phenoliferia sp.	Ascomycota	Pezizomycotina	Microbotryomycetes	Kriegeriales	Kriegeriaceae	Phenoliferia	sp.	IC Mycosmo, Microbial Culture Collection Ex	724	1	No growth observed	1	SCFA 25 g/L - 1:1:3 only	0	0	0	0	0	0	0	0
EXF-12534	Phenoliferia sp.	Ascomycota	Pezizomycotina	Microbotryomycetes	Kriegeriales	Kriegeriaceae	Phenoliferia	sp.	IC Mycosmo, Microbial Culture Collection Ex	725	1	No growth observed	1	SCFA 25 g/L - 1:1:3 only	0	0	0	0	0	0	0	0
EXF-12535	Phenoliferia sp.	Ascomycota	Pezizomycotina	Microbotryomycetes	Kriegeriales	Kriegeriaceae	Phenoliferia	sp.	IC Mycosmo, Microbial Culture Collection Ex	726	1	No growth observed	1	SCFA 25 g/L - 1:1:3 only	0	0	0	0	0	0	0	0
EXF-12520	Phenoliferia sp.	Ascomycota	Pezizomycotina	Microbotryomycetes	Kriegeriales	Kriegeriaceae	Phenoliferia	sp.	IC Mycosmo, Microbial Culture Collection Ex	727	1	No growth observed	1	SCFA 25 g/L - 1:1:3 only	0	0	0	0	0	0	0	0
EXF-5650	Pichia cactophila	Ascomycota	Saccharomycotina	Pichiomycetes	Pichiales	Pichiaceae	Pichia	cactophila	IC Mycosmo, Microbial Culture Collection Ex	728	0	/	0	None	0	0	0	1	0	1	1	0	Second_Round_Candidate	2976.09	1031.3	1282.06	942.846	26.9148	19.7164	19.8425	90.8728	7.25288	14.6445	10.7018	6.03189	1623.23	349.965	102.911	57.2966	10.829	2.96376	3.71525	23.2484	1.99827	0.019481	5.22326	8.01999	2640.65	2848.59
EXF-9065	Pichia cactophila	Ascomycota	Saccharomycotina	Pichiomycetes	Pichiales	Pichiaceae	Pichia	cactophila	IC Mycosmo, Microbial Culture Collection Ex	729	0	/	0	None	0	0	0	1	0	0	0	0
EXF-10229	Millerozyma farinosa	Ascomycota	Saccharomycotina	Pichiomycetes	Serinales	Debaryomycetaceae	Millerozyma	farinosa	IC Mycosmo, Microbial Culture Collection Ex	730	1	No growth observed	1	SCFA 25 g/L - 1:1:3 only	0	0	0	0	0	0	0	0
EXF-7952	Pichia fermentans	Ascomycota	Saccharomycotina	Pichiomycetes	Pichiales	Pichiaceae	Pichia	fermentans	IC Mycosmo, Microbial Culture Collection Ex	731	0	/	0	None	0	0	1	1	1	0	0	0
EXF-8401	Pichia fermentans	Ascomycota	Saccharomycotina	Pichiomycetes	Pichiales	Pichiaceae	Pichia	fermentans	IC Mycosmo, Microbial Culture Collection Ex	732	0	/	0	None	0	0	1	1	1	0	0	0
EXF-9301	Pichia fermentans	Ascomycota	Saccharomycotina	Pichiomycetes	Pichiales	Pichiaceae	Pichia	fermentans	IC Mycosmo, Microbial Culture Collection Ex	733	1	No growth observed	1	SCFA 25 g/L - 1:1:3 only	0	0	0	0	0	0	0	0
EXF-6365	Pichia fermentans	Ascomycota	Saccharomycotina	Pichiomycetes	Pichiales	Pichiaceae	Pichia	fermentans	IC Mycosmo, Microbial Culture Collection Ex	734	0	/	0	None	0	0	1	1	0	0	0	0
EXF-6466	Pichia fermentans	Ascomycota	Saccharomycotina	Pichiomycetes	Pichiales	Pichiaceae	Pichia	fermentans	IC Mycosmo, Microbial Culture Collection Ex	735	0	/	0	None	0	0	1	1	1	0	0	0
EXF-6467	Pichia fermentans	Ascomycota	Saccharomycotina	Pichiomycetes	Pichiales	Pichiaceae	Pichia	fermentans	IC Mycosmo, Microbial Culture Collection Ex	736	0	/	0	None	0	0	1	1	1	0	1	0
EXF-7951	Pichia fermentans	Ascomycota	Saccharomycotina	Pichiomycetes	Pichiales	Pichiaceae	Pichia	fermentans	IC Mycosmo, Microbial Culture Collection Ex	737	0	/	0	None	0	0	1	1	1	0	1	0
EXF-7954	Pichia fermentans	Ascomycota	Saccharomycotina	Pichiomycetes	Pichiales	Pichiaceae	Pichia	fermentans	IC Mycosmo, Microbial Culture Collection Ex	738	0	/	0	None	0	0	1	1	1	0	1	0
EXF-8045	Pichia kluyveri	Ascomycota	Saccharomycotina	Pichiomycetes	Pichiales	Pichiaceae	Pichia	kluyveri	IC Mycosmo, Microbial Culture Collection Ex	739	0	/	0	None	0	0	1	1	1	0	1	0
EXF-9076	Pichia kluyveri	Ascomycota	Saccharomycotina	Pichiomycetes	Pichiales	Pichiaceae	Pichia	kluyveri	IC Mycosmo, Microbial Culture Collection Ex	740	0	/	0	None	0	0	1	1	1	0	1	0
EXF-10743	Pichia kluyveri	Ascomycota	Saccharomycotina	Pichiomycetes	Pichiales	Pichiaceae	Pichia	kluyveri	IC Mycosmo, Microbial Culture Collection Ex	741	0	/	0	None	0	0	1	1	1	0	1	0
EXF-9923	Pichia kluyveri	Ascomycota	Saccharomycotina	Pichiomycetes	Pichiales	Pichiaceae	Pichia	kluyveri	IC Mycosmo, Microbial Culture Collection Ex	742	0	/	0	None	0	0	1	1	1	0	1	0
EXF-6398	Pichia kudriavzevii	Ascomycota	Saccharomycotina	Pichiomycetes	Pichiales	Pichiaceae	Pichia	kudriavzevii	IC Mycosmo, Microbial Culture Collection Ex	743	0	/	0	None	0	0	1	1	1	1	1	1	Second_Round_Candidate	9468.61	1541.91	2003.5	1265.79	37.9543	80.4865	23.6372	84.518	9.32213	18.8884	18.6348	18.3561	1904.83	388.968	748.314		9.45682	19.4165	34.3838		3.52677	8.03687	9.09942		1181.05	4486.55
EXF-8860	Pichia kudriavzevii	Ascomycota	Saccharomycotina	Pichiomycetes	Pichiales	Pichiaceae	Pichia	kudriavzevii	IC Mycosmo, Microbial Culture Collection Ex	744	1	No growth observed	1	SCFA 25 g/L - 1:1:3 only	0	0	0	0	0	0	0	0
EXF-9790	Pichia kudriavzevii	Ascomycota	Saccharomycotina	Pichiomycetes	Pichiales	Pichiaceae	Pichia	kudriavzevii	IC Mycosmo, Microbial Culture Collection Ex	745	1	No growth observed	1	SCFA 25 g/L - 1:1:3 only	0	0	0	0	0	0	0	0
EXF-6471	Pichia kudriavzevii	Ascomycota	Saccharomycotina	Pichiomycetes	Pichiales	Pichiaceae	Pichia	kudriavzevii	IC Mycosmo, Microbial Culture Collection Ex	746	0	/	0	None	0	0	1	1	1	1	1	1	Second_Round_Candidate	11980.4	1835.39	1931.74	1616.05	34.8495	74.3926	18.1174	96.4694	8.51304	17.5999	16.9099	24.2078	1568.49	316.589	357.542		10.7485	33.2261	42.526		3.17297	3.57532	8.42723		2297.96	7109.39
EXF-6216	Pichia kudriavzevii	Ascomycota	Saccharomycotina	Pichiomycetes	Pichiales	Pichiaceae	Pichia	kudriavzevii	IC Mycosmo, Microbial Culture Collection Ex	747	0	/	0	None	0	0	0	0	0	0	0	0
EXF-4863	Pichia labacensis	Ascomycota	Saccharomycotina	Pichiomycetes	Pichiales	Pichiaceae	Pichia	labacensis	IC Mycosmo, Microbial Culture Collection Ex	748	1	No growth observed	1	SCFA 25 g/L - 1:1:3 only	0	0	0	0	0	0	0	0
EXF-7830	Pichia manshurica	Ascomycota	Saccharomycotina	Pichiomycetes	Pichiales	Pichiaceae	Pichia	manshurica	IC Mycosmo, Microbial Culture Collection Ex	749	0	/	0	None	0	0	1	1	1	1	1	1	Second_Round_Candidate	7836.88	954.759	1128.55	1443.26	17.5999	15.9623	22.6026	45.716	6.56326	8.779	11.0468	2.42488	2056.62	311.825	326.52	615.085	3.53926	35.794	19.3775	15.3309	2.74956	2.84793	8.29646	14.5437	256.052	2795.79
EXF-7860	Pichia manshurica	Ascomycota	Saccharomycotina	Pichiomycetes	Pichiales	Pichiaceae	Pichia	manshurica	IC Mycosmo, Microbial Culture Collection Ex	750	0	/	0	None	0	0	1	1	1	1	1	1	Second_Round_Candidate	11061	1252.29	1614.81	1671.18	17.0274	59.2417	18.1174	63.2804	9.32213	10.3569	16.2202	54.1746	2447.57	94.844	369.852	521.21	0.56997	42.1756	1.39889	11.0881	2.37895	4.08325	7.231	26.8364	105.197	1843.83
EXF-7367	Pichia membranifaciens	Ascomycota	Saccharomycotina	Pichiomycetes	Pichiales	Pichiaceae	Pichia	membranifaciens	IC Mycosmo, Microbial Culture Collection Ex	751	0	/	0	None	0	0	0	0	0	0	0	0
EXF-8946	Pichia membranifaciens	Ascomycota	Saccharomycotina	Pichiomycetes	Pichiales	Pichiaceae	Pichia	membranifaciens	IC Mycosmo, Microbial Culture Collection Ex	752	0	/	0	None	0	0	1	0	0	0	1	0	Second_Round_Candidate	11910.6	785.897	1613.66	978.296	22.0853	37.4766	18.4624	27.7234	9.32213	24.8441	14.1512	9.31703	2554.47	407.822	336.125	67.1377	3.57514	6.71096	37.827	16.2559	0.983973	3.7812	6.2554	13.159	2220.22	8409.82
EXF-8555	Pichia membranifaciens	Ascomycota	Saccharomycotina	Pichiomycetes	Pichiales	Pichiaceae	Pichia	membranifaciens	IC Mycosmo, Microbial Culture Collection Ex	753	0	/	0	None	0	0	0	0	1	0	0	0
EXF-9636	Pichia membranifaciens	Ascomycota	Saccharomycotina	Pichiomycetes	Pichiales	Pichiaceae	Pichia	membranifaciens	IC Mycosmo, Microbial Culture Collection Ex	754	0	/	0	None	0	0	0	1	0	0	0	0
EXF-12196	Pichia norvegensis	Ascomycota	Saccharomycotina	Pichiomycetes	Pichiales	Pichiaceae	Pichia	norvegensis	IC Mycosmo, Microbial Culture Collection Ex	755	0	/	0	None	0	0	0	0	0	0	0	0
EXF-12195	Pichia norvegensis	Ascomycota	Saccharomycotina	Pichiomycetes	Pichiales	Pichiaceae	Pichia	norvegensis	IC Mycosmo, Microbial Culture Collection Ex	756	0	/	0	None	0	0	1	1	1	0	1	0	Second_Round_Candidate	4271.79	2065.93	1636.56	2123.71	31.4	89.9001	39.8515	93.3562	5.05552	11.3449	26.5696	9.04502	6716.35	811.993	585.333	744.516	14.1943	31.2531	25.6453	51.7769	0.485685	18.4525	13.3141	42.8513	902.457	6280.56
EXF-8114	Pichia occidentalis	Ascomycota	Saccharomycotina	Pichiomycetes	Pichiales	Pichiaceae	Pichia	occidentalis	IC Mycosmo, Microbial Culture Collection Ex	757	0	/	0	None	0	0	1	1	1	1	1	0	Second_Round_Candidate	15429.9	1508.25	1858.51	1988.85	14.8409	15.6959	17.7724	76.3749	4.52361	12.0819	10.1258	24.2865	4124.82	488.549	398.335	723.088	2.66668	5.95539	27.2684	29.8613	0.498528	2.25997	4.27687	19.9177	1038.37	2670.2
EXF-9458	Wickerhamomyces onychis	Ascomycota	Saccharomycotina	Saccharomycetes	Phaffomycetales	Wickerhamomycetaceae	Wickerhamomyces	onychis	IC Mycosmo, Microbial Culture Collection Ex	758	0	/	0	None	0	0	0	1	1	0	0	0
EXF-15288	Pichia sp.	Ascomycota	Saccharomycotina	Pichiomycetes	Pichiales	Pichiaceae	Pichia	sp.	IC Mycosmo, Microbial Culture Collection Ex	759	1	No growth observed	1	SCFA 25 g/L - 1:1:3 only	0	0	0	0	0	0	0	0
EXF-7241	Pichia sp.	Ascomycota	Saccharomycotina	Pichiomycetes	Pichiales	Pichiaceae	Pichia	sp.	IC Mycosmo, Microbial Culture Collection Ex	760	0	/	0	None	0	0	0	0	0	0	0	0
EXF-7242	Pichia sp.	Ascomycota	Saccharomycotina	Pichiomycetes	Pichiales	Pichiaceae	Pichia	sp.	IC Mycosmo, Microbial Culture Collection Ex	761	0	/	0	None	0	0	0	0	0	0	0	0
EXF-7243	Pichia sp.	Ascomycota	Saccharomycotina	Pichiomycetes	Pichiales	Pichiaceae	Pichia	sp.	IC Mycosmo, Microbial Culture Collection Ex	762	0	/	0	None	0	0	0	0	1	0	0	0
EXF-8793	Pichia sp.	Ascomycota	Saccharomycotina	Pichiomycetes	Pichiales	Pichiaceae	Pichia	sp.	IC Mycosmo, Microbial Culture Collection Ex	763	0	/	0	None	0	0	0	0	0	0	0	0
EXF-10681	Pichia sp.	Ascomycota	Saccharomycotina	Pichiomycetes	Pichiales	Pichiaceae	Pichia	sp.	IC Mycosmo, Microbial Culture Collection Ex	764	0	/	0	None	0	0	0	1	0	0	0	0
EXF-7849	Pichia manshurica	Ascomycota	Saccharomycotina	Pichiomycetes	Pichiales	Pichiaceae	Pichia	manshurica	IC Mycosmo, Microbial Culture Collection Ex	765	0	/	0	None	0	0	1	1	0	1	1	1	Second_Round_Candidate	8236.61	1304.19	1298.29	1294.61	17.5999	30.0547	17.4275	44.29	9.32213	10.7018	13.6131	35.1511	2665.73	245.93	494.985	336.378	1.87762	16.9597	2.04534	28.1977	2.35303	7.45741	6.39095	29.4227	977.893	6840.32
EXF-6753	Priceomyces carsonii	Ascomycota	Saccharomycotina	Pichiomycetes	Serinales	Debaryomycetaceae	Priceomyces	carsonii	IC Mycosmo, Microbial Culture Collection Ex	766	0	/	0	None	0	0	0	0	0	0	0	0
EXF-9027	Priceomyces carsonii	Ascomycota	Saccharomycotina	Pichiomycetes	Serinales	Debaryomycetaceae	Priceomyces	carsonii	IC Mycosmo, Microbial Culture Collection Ex	767	0	/	0	None	0	0	0	0	0	0	0	0
EXF-6628	Priceomyces carsonii	Ascomycota	Saccharomycotina	Pichiomycetes	Serinales	Debaryomycetaceae	Priceomyces	carsonii	IC Mycosmo, Microbial Culture Collection Ex	768	0	/	0	None	0	0	0	0	0	0	0	0
EXF-6749	Priceomyces carsonii	Ascomycota	Saccharomycotina	Pichiomycetes	Serinales	Debaryomycetaceae	Priceomyces	carsonii	IC Mycosmo, Microbial Culture Collection Ex	769	0	/	0	None	0	0	0	0	1	0	0	0
EXF-14341	Pseudomicrostroma juglandis	Basidiomycota	Ustilaginomycotina	Exobasidiomycetes	Microstromatales	Microstromataceae	Pseudomicrostroma	juglandis	IC Mycosmo, Microbial Culture Collection Ex	770	0	/	0	None	0	0	0	0	0	0	0	0
EXF-9893	Triodiomyces crassus	Basidiomycota	Ustilaginomycotina	Ustilaginomycetes	Ustilaginales	Ustilaginaceae	Triodiomyces	crassus	IC Mycosmo, Microbial Culture Collection Ex	771	1	No growth observed	1	SCFA 25 g/L - 1:1:3 only	0	0	0	0	0	0	0	0
EXF-9821	Kalmanozyma fusiformata	Basidiomycota	Ustilaginomycotina	Ustilaginomycetes	Ustilaginales	Ustilaginaceae	Kalmanozyma	fusiformata	IC Mycosmo, Microbial Culture Collection Ex	772	1	No growth observed	1	SCFA 25 g/L - 1:1:3 only	0	0	0	0	0	0	0	0
EXF-10745	Anthracocystis prolifica	Basidiomycota	Ustilaginomycotina	Ustilaginomycetes	Ustilaginales	Ustilaginaceae	Anthracocystis	prolifica	IC Mycosmo, Microbial Culture Collection Ex	773	1	No growth observed	1	SCFA 25 g/L - 1:1:3 only	0	0	0	0	0	0	0	0
EXF-6819	Anthracocystis sp.	Basidiomycota	Ustilaginomycotina	Ustilaginomycetes	Ustilaginales	Ustilaginaceae	Anthracocystis	sp.	IC Mycosmo, Microbial Culture Collection Ex	774	1	No growth observed	1	SCFA 25 g/L - 1:1:3 only	0	0	0	0	0	0	0	0
EXF-9895	Anthracocystis sp.	Basidiomycota	Ustilaginomycotina	Ustilaginomycetes	Ustilaginales	Ustilaginaceae	Anthracocystis	sp.	IC Mycosmo, Microbial Culture Collection Ex	775	1	No growth observed	1	SCFA 25 g/L - 1:1:3 only	0	0	0	0	0	0	0	0
EXF-6567	Anthracocystis sp.	Basidiomycota	Ustilaginomycotina	Ustilaginomycetes	Ustilaginales	Ustilaginaceae	Anthracocystis	sp.	IC Mycosmo, Microbial Culture Collection Ex	776	1	No growth observed	1	SCFA 25 g/L - 1:1:3 only	0	0	0	0	0	0	0	0
EXF-9062	Anthracocystis sp.	Basidiomycota	Ustilaginomycotina	Ustilaginomycetes	Ustilaginales	Ustilaginaceae	Anthracocystis	sp.	IC Mycosmo, Microbial Culture Collection Ex	777	0	/	0	None	0	0	0	0	0	0	0	0
EXF-9891	Anthracocystis sp.	Basidiomycota	Ustilaginomycotina	Ustilaginomycetes	Ustilaginales	Ustilaginaceae	Anthracocystis	sp.	IC Mycosmo, Microbial Culture Collection Ex	778	1	No growth observed	1	SCFA 25 g/L - 1:1:3 only	0	0	0	0	0	0	0	0
EXF-13359	Rhodosporidiobolus colostri	Basidiomycota	Pucciniomycotina	Microbotryomycetes	Sporidiobolales	Sporidiobolaceae	Rhodosporidiobolus	colostri	IC Mycosmo, Microbial Culture Collection Ex	779	1	No growth observed	1	SCFA 25 g/L - 1:1:3 only	0	0	0	0	0	0	0	0
EXF-13377	Rhodosporidiobolus colostri	Basidiomycota	Pucciniomycotina	Microbotryomycetes	Sporidiobolales	Sporidiobolaceae	Rhodosporidiobolus	colostri	IC Mycosmo, Microbial Culture Collection Ex	780	1	No growth observed	1	SCFA 25 g/L - 1:1:3 only	0	0	0	0	0	0	0	0
EXF-13587	Rhodosporidiobolus colostri	Basidiomycota	Pucciniomycotina	Microbotryomycetes	Sporidiobolales	Sporidiobolaceae	Rhodosporidiobolus	colostri	IC Mycosmo, Microbial Culture Collection Ex	781	1	No growth observed	1	SCFA 25 g/L - 1:1:3 only	0	0	0	0	0	0	0	0
EXF-13588	Rhodosporidiobolus colostri	Basidiomycota	Pucciniomycotina	Microbotryomycetes	Sporidiobolales	Sporidiobolaceae	Rhodosporidiobolus	colostri	IC Mycosmo, Microbial Culture Collection Ex	782	1	No growth observed	1	SCFA 25 g/L - 1:1:3 only	0	0	0	0	0	0	0	0
EXF-3932	Rhodosporidiobolus lusitaniae	Basidiomycota	Pucciniomycotina	Microbotryomycetes	Sporidiobolales	Sporidiobolaceae	Rhodosporidiobolus	lusitaniae	IC Mycosmo, Microbial Culture Collection Ex	783	1	No growth observed	1	SCFA 25 g/L - 1:1:3 only	0	0	0	0	0	0	0	0
EXF-3939	Rhodosporidiobolus lusitaniae	Basidiomycota	Pucciniomycotina	Microbotryomycetes	Sporidiobolales	Sporidiobolaceae	Rhodosporidiobolus	lusitaniae	IC Mycosmo, Microbial Culture Collection Ex	784	1	No growth observed	1	SCFA 25 g/L - 1:1:3 only	0	0	0	0	0	0	0	0
EXF-3881	Rhodosporidiobolus oreadorum	Basidiomycota	Pucciniomycotina	Microbotryomycetes	Sporidiobolales	Sporidiobolaceae	Rhodosporidiobolus	oreadorum	IC Mycosmo, Microbial Culture Collection Ex	785	1	No growth observed	1	SCFA 25 g/L - 1:1:3 only	0	0	0	0	0	0	0	0
EXF-3934	Rhodosporidiobolus oreadorum	Basidiomycota	Pucciniomycotina	Microbotryomycetes	Sporidiobolales	Sporidiobolaceae	Rhodosporidiobolus	oreadorum	IC Mycosmo, Microbial Culture Collection Ex	786	1	No growth observed	1	SCFA 25 g/L - 1:1:3 only	0	0	0	0	0	0	0	0
EXF-4235	Rhodosporidiobolus oreadorum	Basidiomycota	Pucciniomycotina	Microbotryomycetes	Sporidiobolales	Sporidiobolaceae	Rhodosporidiobolus	oreadorum	IC Mycosmo, Microbial Culture Collection Ex	787	1	No growth observed	1	SCFA 25 g/L - 1:1:3 only	0	0	0	0	0	0	0	0
EXF-3936	Rhodosporidiobolus oreadorum	Basidiomycota	Pucciniomycotina	Microbotryomycetes	Sporidiobolales	Sporidiobolaceae	Rhodosporidiobolus	oreadorum	IC Mycosmo, Microbial Culture Collection Ex	788	1	No growth observed	1	SCFA 25 g/L - 1:1:3 only	0	0	0	0	0	0	0	0
EXF-3969	Rhodosporidiobolus oreadorum	Basidiomycota	Pucciniomycotina	Microbotryomycetes	Sporidiobolales	Sporidiobolaceae	Rhodosporidiobolus	oreadorum	IC Mycosmo, Microbial Culture Collection Ex	789	1	No growth observed	1	SCFA 25 g/L - 1:1:3 only	0	0	0	0	0	0	0	0
EXF-3970	Rhodosporidiobolus oreadorum	Basidiomycota	Pucciniomycotina	Microbotryomycetes	Sporidiobolales	Sporidiobolaceae	Rhodosporidiobolus	oreadorum	IC Mycosmo, Microbial Culture Collection Ex	790	1	No growth observed	1	SCFA 25 g/L - 1:1:3 only	0	0	0	0	0	0	0	0
EXF-3986	Rhodosporidiobolus oreadorum	Basidiomycota	Pucciniomycotina	Microbotryomycetes	Sporidiobolales	Sporidiobolaceae	Rhodosporidiobolus	oreadorum	IC Mycosmo, Microbial Culture Collection Ex	791	1	No growth observed	1	SCFA 25 g/L - 1:1:3 only	0	0	0	0	0	0	0	0
EXF-3661	Rhodosporidiobolus oreadorum	Basidiomycota	Pucciniomycotina	Microbotryomycetes	Sporidiobolales	Sporidiobolaceae	Rhodosporidiobolus	oreadorum	IC Mycosmo, Microbial Culture Collection Ex	792	1	No growth observed	1	SCFA 25 g/L - 1:1:3 only	0	0	0	0	0	0	0	0
EXF-2190	Rhodosporidiobolus sp.	Basidiomycota	Pucciniomycotina	Microbotryomycetes	Sporidiobolales	Sporidiobolaceae	Rhodosporidiobolus	sp.	IC Mycosmo, Microbial Culture Collection Ex	793	1	No growth observed	1	SCFA 25 g/L - 1:1:3 only	0	0	0	0	0	0	0	0
EXF-1612	Rhodosporidiobolus lusitaniae	Basidiomycota	Pucciniomycotina	Microbotryomycetes	Sporidiobolales	Sporidiobolaceae	Rhodosporidiobolus	lusitaniae	IC Mycosmo, Microbial Culture Collection Ex	794	1	No growth observed	1	SCFA 25 g/L - 1:1:3 only	0	0	0	0	0	0	0	0
EXF-1617	Rhodosporidiobolus lusitaniae	Basidiomycota	Pucciniomycotina	Microbotryomycetes	Sporidiobolales	Sporidiobolaceae	Rhodosporidiobolus	lusitaniae	IC Mycosmo, Microbial Culture Collection Ex	795	1	No growth observed	1	SCFA 25 g/L - 1:1:3 only	0	0	0	0	0	0	0	0
EXF-1671	Rhodosporidiobolus lusitaniae	Basidiomycota	Pucciniomycotina	Microbotryomycetes	Sporidiobolales	Sporidiobolaceae	Rhodosporidiobolus	lusitaniae	IC Mycosmo, Microbial Culture Collection Ex	796	1	No growth observed	1	SCFA 25 g/L - 1:1:3 only	0	0	0	0	0	0	0	0
EXF-513	Rhodotorula babjevae	Basidiomycota	Pucciniomycotina	Microbotryomycetes	Sporidiobolales	Sporidiobolaceae	Rhodotorula	babjevae	IC Mycosmo, Microbial Culture Collection Ex	797	1	No growth observed	1	SCFA 25 g/L - 1:1:3 only	0	0	0	0	0	0	0	0
EXF-512	Rhodotorula sphaerocarpa	Basidiomycota	Pucciniomycotina	Microbotryomycetes	Sporidiobolales	Sporidiobolaceae	Rhodotorula	sphaerocarpa	IC Mycosmo, Microbial Culture Collection Ex	798	1	No growth observed	1	SCFA 25 g/L - 1:1:3 only	0	0	0	0	0	0	0	0
EXF-11385	Rhodotorula alborubescens	Basidiomycota	Pucciniomycotina	Microbotryomycetes	Sporidiobolales	Sporidiobolaceae	Rhodotorula	alborubescens	IC Mycosmo, Microbial Culture Collection Ex	799	1	No growth observed	1	SCFA 25 g/L - 1:1:3 only	0	0	0	0	0	0	0	0
EXF-12768	Rhodotorula alborubescens	Basidiomycota	Pucciniomycotina	Microbotryomycetes	Sporidiobolales	Sporidiobolaceae	Rhodotorula	alborubescens	IC Mycosmo, Microbial Culture Collection Ex	800	1	No growth observed	1	SCFA 25 g/L - 1:1:3 only	0	0	0	0	0	0	0	0
EXF-13769	Rhodotorula babjevae	Basidiomycota	Pucciniomycotina	Microbotryomycetes	Sporidiobolales	Sporidiobolaceae	Rhodotorula	babjevae	IC Mycosmo, Microbial Culture Collection Ex	801	1	No growth observed	1	SCFA 25 g/L - 1:1:3 only	0	0	0	0	0	0	0	0
EXF-15017	Rhodotorula babjevae	Basidiomycota	Pucciniomycotina	Microbotryomycetes	Sporidiobolales	Sporidiobolaceae	Rhodotorula	babjevae	IC Mycosmo, Microbial Culture Collection Ex	802	1	No growth observed	1	SCFA 25 g/L - 1:1:3 only	0	0	0	0	0	0	0	0
EXF-15379	Rhodotorula babjevae	Basidiomycota	Pucciniomycotina	Microbotryomycetes	Sporidiobolales	Sporidiobolaceae	Rhodotorula	babjevae	IC Mycosmo, Microbial Culture Collection Ex	803	1	No growth observed	1	SCFA 25 g/L - 1:1:3 only	0	0	0	0	0	0	0	0
EXF-11344	Rhodotorula babjevae	Basidiomycota	Pucciniomycotina	Microbotryomycetes	Sporidiobolales	Sporidiobolaceae	Rhodotorula	babjevae	IC Mycosmo, Microbial Culture Collection Ex	804	1	No growth observed	1	SCFA 25 g/L - 1:1:3 only	0	0	0	0	0	0	0	0
EXF-8527	Rhodosporidiobolus colostri	Basidiomycota	Pucciniomycotina	Microbotryomycetes	Sporidiobolales	Sporidiobolaceae	Rhodosporidiobolus	colostri	IC Mycosmo, Microbial Culture Collection Ex	805	1	No growth observed	1	SCFA 25 g/L - 1:1:3 only	0	0	0	0	0	0	0	0
EXF-13500	Rhodotorula dairenensis	Basidiomycota	Pucciniomycotina	Microbotryomycetes	Sporidiobolales	Sporidiobolaceae	Rhodotorula	dairenensis	IC Mycosmo, Microbial Culture Collection Ex	806	1	No growth observed	1	SCFA 25 g/L - 1:1:3 only	0	0	0	0	0	0	0	0
EXF-3441	Rhodotorula diobovata	Basidiomycota	Pucciniomycotina	Microbotryomycetes	Sporidiobolales	Sporidiobolaceae	Rhodotorula	diobovata	IC Mycosmo, Microbial Culture Collection Ex	807	1	No growth observed	1	SCFA 25 g/L - 1:1:3 only	0	0	0	0	0	0	0	0
EXF-6309	Rhodotorula diobovata	Basidiomycota	Pucciniomycotina	Microbotryomycetes	Sporidiobolales	Sporidiobolaceae	Rhodotorula	diobovata	IC Mycosmo, Microbial Culture Collection Ex	808	1	No growth observed	1	SCFA 25 g/L - 1:1:3 only	0	0	0	0	0	0	0	0
EXF-13598	Rhodotorula diobovata	Basidiomycota	Pucciniomycotina	Microbotryomycetes	Sporidiobolales	Sporidiobolaceae	Rhodotorula	diobovata	IC Mycosmo, Microbial Culture Collection Ex	809	1	No growth observed	1	SCFA 25 g/L - 1:1:3 only	0	0	0	0	0	0	0	0
EXF-4236	Rhodotorula diobovata	Basidiomycota	Pucciniomycotina	Microbotryomycetes	Sporidiobolales	Sporidiobolaceae	Rhodotorula	diobovata	IC Mycosmo, Microbial Culture Collection Ex	810	1	No growth observed	1	SCFA 25 g/L - 1:1:3 only	0	0	0	0	0	0	0	0
EXF-3821	Rhodotorula diobovata	Basidiomycota	Pucciniomycotina	Microbotryomycetes	Sporidiobolales	Sporidiobolaceae	Rhodotorula	diobovata	IC Mycosmo, Microbial Culture Collection Ex	811	1	No growth observed	1	SCFA 25 g/L - 1:1:3 only	0	0	0	0	0	0	0	0
EXF-13298	Rhodotorula diobovata	Basidiomycota	Pucciniomycotina	Microbotryomycetes	Sporidiobolales	Sporidiobolaceae	Rhodotorula	diobovata	IC Mycosmo, Microbial Culture Collection Ex	812	1	No growth observed	1	SCFA 25 g/L - 1:1:3 only	0	0	0	0	0	0	0	0
EXF-10854	Rhodotorula sp.	Basidiomycota	Pucciniomycotina	Microbotryomycetes	Sporidiobolales	Sporidiobolaceae	Rhodotorula	sp.	IC Mycosmo, Microbial Culture Collection Ex	813	1	No growth observed	1	SCFA 25 g/L - 1:1:3 only	0	0	0	0	0	0	0	0
EXF-8581	Curvibasidium cygneicollum	Basidiomycota	Pucciniomycotina	Microbotryomycetes	Microbotryales		Curvibasidium	cygneicollum	IC Mycosmo, Microbial Culture Collection Ex	814	1	No growth observed	1	SCFA 25 g/L - 1:1:3 only	0	0	0	0	0	0	0	0
EXF-6435	Rhodotorula glutinis	Basidiomycota	Pucciniomycotina	Microbotryomycetes	Sporidiobolales	Sporidiobolaceae	Rhodotorula	glutinis	IC Mycosmo, Microbial Culture Collection Ex	815	1	No growth observed	1	SCFA 25 g/L - 1:1:3 only	0	0	0	0	0	0	0	0
EXF-6475	Rhodotorula glutinis	Basidiomycota	Pucciniomycotina	Microbotryomycetes	Sporidiobolales	Sporidiobolaceae	Rhodotorula	glutinis	IC Mycosmo, Microbial Culture Collection Ex	816	1	No growth observed	1	SCFA 25 g/L - 1:1:3 only	0	0	0	0	0	0	0	0
EXF-6479	Rhodotorula glutinis	Basidiomycota	Pucciniomycotina	Microbotryomycetes	Sporidiobolales	Sporidiobolaceae	Rhodotorula	glutinis	IC Mycosmo, Microbial Culture Collection Ex	817	1	No growth observed	1	SCFA 25 g/L - 1:1:3 only	0	0	0	0	0	0	0	0
EXF-6480	Rhodotorula glutinis	Basidiomycota	Pucciniomycotina	Microbotryomycetes	Sporidiobolales	Sporidiobolaceae	Rhodotorula	glutinis	IC Mycosmo, Microbial Culture Collection Ex	818	1	No growth observed	1	SCFA 25 g/L - 1:1:3 only	0	0	0	0	0	0	0	0
EXF-6481	Rhodotorula glutinis	Basidiomycota	Pucciniomycotina	Microbotryomycetes	Sporidiobolales	Sporidiobolaceae	Rhodotorula	glutinis	IC Mycosmo, Microbial Culture Collection Ex	819	1	No growth observed	1	SCFA 25 g/L - 1:1:3 only	0	0	0	0	0	0	0	0
EXF-6432	Rhodotorula glutinis	Basidiomycota	Pucciniomycotina	Microbotryomycetes	Sporidiobolales	Sporidiobolaceae	Rhodotorula	glutinis	IC Mycosmo, Microbial Culture Collection Ex	820	0	/	0	None	0	0	0	0	0	0	0	0
EXF-6472	Rhodotorula glutinis	Basidiomycota	Pucciniomycotina	Microbotryomycetes	Sporidiobolales	Sporidiobolaceae	Rhodotorula	glutinis	IC Mycosmo, Microbial Culture Collection Ex	821	1	No growth observed	1	SCFA 25 g/L - 1:1:3 only	0	0	0	0	0	0	0	0
EXF-14539	Rhodotorula graminis	Basidiomycota	Pucciniomycotina	Microbotryomycetes	Sporidiobolales	Sporidiobolaceae	Rhodotorula	graminis	IC Mycosmo, Microbial Culture Collection Ex	822	1	No growth observed	1	SCFA 25 g/L - 1:1:3 only	0	0	0	0	0	0	0	0
EXF-14606	Rhodotorula graminis	Basidiomycota	Pucciniomycotina	Microbotryomycetes	Sporidiobolales	Sporidiobolaceae	Rhodotorula	graminis	IC Mycosmo, Microbial Culture Collection Ex	823	1	No growth observed	1	SCFA 25 g/L - 1:1:3 only	0	0	0	0	0	0	0	0
EXF-4148	Pseudomicrostroma phylloplanum	Basidiomycota	Ustilaginomycotina	Exobasidiomycetes	Microstromatales	Microstromataceae	Pseudomicrostroma	phylloplanum	IC Mycosmo, Microbial Culture Collection Ex	824	1	No growth observed	1	SCFA 25 g/L - 1:1:3 only	0	0	0	0	0	0	0	0
EXF-7516	Rhodotorula kratochvilovae	Basidiomycota	Pucciniomycotina	Microbotryomycetes	Sporidiobolales	Sporidiobolaceae	Rhodotorula	kratochvilovae	IC Mycosmo, Microbial Culture Collection Ex	825	1	No growth observed	1	SCFA 25 g/L - 1:1:3 only	0	0	0	0	0	0	0	0
EXF-9590	Rhodotorula kratochvilovae	Basidiomycota	Pucciniomycotina	Microbotryomycetes	Sporidiobolales	Sporidiobolaceae	Rhodotorula	kratochvilovae	IC Mycosmo, Microbial Culture Collection Ex	826	1	No growth observed	1	SCFA 25 g/L - 1:1:3 only	0	0	0	0	0	0	0	0
EXF-11626	Rhodotorula kratochvilovae	Basidiomycota	Pucciniomycotina	Microbotryomycetes	Sporidiobolales	Sporidiobolaceae	Rhodotorula	kratochvilovae	IC Mycosmo, Microbial Culture Collection Ex	827	1	No growth observed	1	SCFA 25 g/L - 1:1:3 only	0	0	0	0	0	0	0	0
EXF-3538	Rhodotorula mucilaginosa	Basidiomycota	Pucciniomycotina	Microbotryomycetes	Sporidiobolales	Sporidiobolaceae	Rhodotorula	mucilaginosa	IC Mycosmo, Microbial Culture Collection Ex	828	1	No growth observed	1	SCFA 25 g/L - 1:1:3 only	0	0	0	0	0	0	0	0
EXF-5546	Rhodotorula mucilaginosa	Basidiomycota	Pucciniomycotina	Microbotryomycetes	Sporidiobolales	Sporidiobolaceae	Rhodotorula	mucilaginosa	IC Mycosmo, Microbial Culture Collection Ex	829	1	No growth observed	1	SCFA 25 g/L - 1:1:3 only	0	0	0	0	0	0	0	0
EXF-6896	Rhodotorula mucilaginosa	Basidiomycota	Pucciniomycotina	Microbotryomycetes	Sporidiobolales	Sporidiobolaceae	Rhodotorula	mucilaginosa	IC Mycosmo, Microbial Culture Collection Ex	830	1	No growth observed	1	SCFA 25 g/L - 1:1:3 only	0	0	0	0	0	0	0	0
EXF-7949	Rhodotorula mucilaginosa	Basidiomycota	Pucciniomycotina	Microbotryomycetes	Sporidiobolales	Sporidiobolaceae	Rhodotorula	mucilaginosa	IC Mycosmo, Microbial Culture Collection Ex	831	1	No growth observed	1	SCFA 25 g/L - 1:1:3 only	0	0	0	0	0	0	0	0
EXF-8009	Rhodotorula mucilaginosa	Basidiomycota	Pucciniomycotina	Microbotryomycetes	Sporidiobolales	Sporidiobolaceae	Rhodotorula	mucilaginosa	IC Mycosmo, Microbial Culture Collection Ex	832	1	No growth observed	1	SCFA 25 g/L - 1:1:3 only	0	0	0	0	0	0	0	0
EXF-10533	Rhodotorula mucilaginosa	Basidiomycota	Pucciniomycotina	Microbotryomycetes	Sporidiobolales	Sporidiobolaceae	Rhodotorula	mucilaginosa	IC Mycosmo, Microbial Culture Collection Ex	833	1	No growth observed	1	SCFA 25 g/L - 1:1:3 only	0	0	0	0	0	0	0	0
EXF-10545	Rhodotorula mucilaginosa	Basidiomycota	Pucciniomycotina	Microbotryomycetes	Sporidiobolales	Sporidiobolaceae	Rhodotorula	mucilaginosa	IC Mycosmo, Microbial Culture Collection Ex	834	1	No growth observed	1	SCFA 25 g/L - 1:1:3 only	0	0	0	0	0	0	0	0
EXF-8006	Rhodotorula mucilaginosa	Basidiomycota	Pucciniomycotina	Microbotryomycetes	Sporidiobolales	Sporidiobolaceae	Rhodotorula	mucilaginosa	IC Mycosmo, Microbial Culture Collection Ex	835	1	No growth observed	1	SCFA 25 g/L - 1:1:3 only	0	0	0	0	0	0	0	0
EXF-7785	Rhodotorula nothofagi	Basidiomycota	Pucciniomycotina	Microbotryomycetes	Sporidiobolales	Sporidiobolaceae	Rhodotorula	nothofagi	IC Mycosmo, Microbial Culture Collection Ex	836	1	No growth observed	1	SCFA 25 g/L - 1:1:3 only	0	0	0	0	0	0	0	0
EXF-8528	Rhodotorula nothofagi	Basidiomycota	Pucciniomycotina	Microbotryomycetes	Sporidiobolales	Sporidiobolaceae	Rhodotorula	nothofagi	IC Mycosmo, Microbial Culture Collection Ex	837	1	No growth observed	1	SCFA 25 g/L - 1:1:3 only	0	0	0	0	0	0	0	0
EXF-308	Rhodotorula mucilaginosa	Basidiomycota	Pucciniomycotina	Microbotryomycetes	Sporidiobolales	Sporidiobolaceae	Rhodotorula	mucilaginosa	IC Mycosmo, Microbial Culture Collection Ex	838	1	No growth observed	1	SCFA 25 g/L - 1:1:3 only	0	0	0	0	0	0	0	0
EXF-4227	Rhodotorula sp.	Basidiomycota	Pucciniomycotina	Microbotryomycetes	Sporidiobolales	Sporidiobolaceae	Rhodotorula	sp.	IC Mycosmo, Microbial Culture Collection Ex	839	1	No growth observed	1	SCFA 25 g/L - 1:1:3 only	0	0	0	0	0	0	0	0
EXF-8529	Rhodotorula sp.	Basidiomycota	Pucciniomycotina	Microbotryomycetes	Sporidiobolales	Sporidiobolaceae	Rhodotorula	sp.	IC Mycosmo, Microbial Culture Collection Ex	840	1	No growth observed	1	SCFA 25 g/L - 1:1:3 only	0	0	0	0	0	0	0	0
EXF-13255	Rhodotorula sp.	Basidiomycota	Pucciniomycotina	Microbotryomycetes	Sporidiobolales	Sporidiobolaceae	Rhodotorula	sp.	IC Mycosmo, Microbial Culture Collection Ex	841	1	No growth observed	1	SCFA 25 g/L - 1:1:3 only	0	0	0	0	0	0	0	0
EXF-13319	Rhodotorula sp.	Basidiomycota	Pucciniomycotina	Microbotryomycetes	Sporidiobolales	Sporidiobolaceae	Rhodotorula	sp.	IC Mycosmo, Microbial Culture Collection Ex	842	1	No growth observed	1	SCFA 25 g/L - 1:1:3 only	0	0	0	0	0	0	0	0
EXF-4029	Rhodotorula sp.	Basidiomycota	Pucciniomycotina	Microbotryomycetes	Sporidiobolales	Sporidiobolaceae	Rhodotorula	sp.	IC Mycosmo, Microbial Culture Collection Ex	843	1	No growth observed	1	SCFA 25 g/L - 1:1:3 only	0	0	0	0	0	0	0	0
EXF-4886	Rhodotorula sphaerocarpa	Basidiomycota	Pucciniomycotina	Microbotryomycetes	Sporidiobolales	Sporidiobolaceae	Rhodotorula	sphaerocarpa	IC Mycosmo, Microbial Culture Collection Ex	844	1	No growth observed	1	SCFA 25 g/L - 1:1:3 only	0	0	0	0	0	0	0	0
EXF-12971	Rhodotorula taiwanensis	Basidiomycota	Pucciniomycotina	Microbotryomycetes	Sporidiobolales	Sporidiobolaceae	Rhodotorula	taiwanensis	IC Mycosmo, Microbial Culture Collection Ex	845	1	No growth observed	1	SCFA 25 g/L - 1:1:3 only	0	0	0	0	0	0	0	0
EXF-13474	Rhodotorula toruloides	Basidiomycota	Pucciniomycotina	Microbotryomycetes	Sporidiobolales	Sporidiobolaceae	Rhodotorula	toruloides	IC Mycosmo, Microbial Culture Collection Ex	846	1	No growth observed	1	SCFA 25 g/L - 1:1:3 only	0	0	0	0	0	0	0	0
EXF-7811	Saccharomyces bayanus	Ascomycota	Saccharomycotina	Saccharomycetes	Saccharomycetales	Saccharomycetaceae	Saccharomyces	bayanus	IC Mycosmo, Microbial Culture Collection Ex	847	0	/	0	None	0	0	0	0	0	0	0	0
EXF-8214	Saccharomyces bayanus	Ascomycota	Saccharomycotina	Saccharomycetes	Saccharomycetales	Saccharomycetaceae	Saccharomyces	bayanus	IC Mycosmo, Microbial Culture Collection Ex	848	0	/	0	None	0	0	0	0	0	0	0	0
EXF-4868	Saccharomyces bayanus	Ascomycota	Saccharomycotina	Saccharomycetes	Saccharomycetales	Saccharomycetaceae	Saccharomyces	bayanus	IC Mycosmo, Microbial Culture Collection Ex	849	0	/	0	None	0	0	0	0	0	0	0	0
EXF-5248	Saccharomyces cerevisiae	Ascomycota	Saccharomycotina	Saccharomycetes	Saccharomycetales	Saccharomycetaceae	Saccharomyces	cerevisiae	IC Mycosmo, Microbial Culture Collection Ex	850	0	/	0	None	0	0	0	0	0	0	0	0
EXF-7200	Saccharomyces cerevisiae	Ascomycota	Saccharomycotina	Saccharomycetes	Saccharomycetales	Saccharomycetaceae	Saccharomyces	cerevisiae	IC Mycosmo, Microbial Culture Collection Ex	851	0	/	0	None	0	0	0	1	1	0	0	0
EXF-11753	Saccharomyces cerevisiae	Ascomycota	Saccharomycotina	Saccharomycetes	Saccharomycetales	Saccharomycetaceae	Saccharomyces	cerevisiae	IC Mycosmo, Microbial Culture Collection Ex	852	0	/	0	None	0	0	0	0	0	0	0	0
EXF-4126	Saccharomyces cerevisiae	Ascomycota	Saccharomycotina	Saccharomycetes	Saccharomycetales	Saccharomycetaceae	Saccharomyces	cerevisiae	IC Mycosmo, Microbial Culture Collection Ex	853	0	/	0	None	0	0	0	0	0	0	0	0
EXF-9093	Saccharomyces cerevisiae	Ascomycota	Saccharomycotina	Saccharomycetes	Saccharomycetales	Saccharomycetaceae	Saccharomyces	cerevisiae	IC Mycosmo, Microbial Culture Collection Ex	854	0	/	0	None	0	0	0	0	0	0	0	0
EXF-4859	Torulaspora delbrueckii	Ascomycota	Saccharomycotina	Saccharomycetes	Saccharomycetales	Neisseriaceae	Torulaspora	delbrueckii	IC Mycosmo, Microbial Culture Collection Ex	855	0	/	0	None	0	0	0	0	0	0	0	0
EXF-4856	Saccharomyces cerevisiae	Ascomycota	Saccharomycotina	Saccharomycetes	Saccharomycetales	Saccharomycetaceae	Saccharomyces	cerevisiae	IC Mycosmo, Microbial Culture Collection Ex	856	0	/	0	None	0	0	0	0	0	0	0	0
EXF-7214	Saccharomyces kudriavzevii	Ascomycota	Saccharomycotina	Saccharomycetes	Saccharomycetales	Saccharomycetaceae	Saccharomyces	kudriavzevii	IC Mycosmo, Microbial Culture Collection Ex	857	0	/	0	None	0	0	0	0	0	0	0	0
EXF-7269	Saccharomyces kudriavzevii	Ascomycota	Saccharomycotina	Saccharomycetes	Saccharomycetales	Saccharomycetaceae	Saccharomyces	kudriavzevii	IC Mycosmo, Microbial Culture Collection Ex	858	0	/	0	None	0	0	0	0	0	0	0	0
EXF-7289	Saccharomyces kudriavzevii	Ascomycota	Saccharomycotina	Saccharomycetes	Saccharomycetales	Saccharomycetaceae	Saccharomyces	kudriavzevii	IC Mycosmo, Microbial Culture Collection Ex	859	0	/	0	None	0	0	0	0	0	0	0	0
EXF-5031	Saccharomycodes ludwigii	Ascomycota	Saccharomycotina	Saccharomycetes	Saccharomycodales	Saccharomycodaceae	Saccharomycodes	ludwigii	IC Mycosmo, Microbial Culture Collection Ex	860	0	/	0	None	0	0	0	0	0	0	0	0
EXF-6755	Saccharomycodes ludwigii	Ascomycota	Saccharomycotina	Saccharomycetes	Saccharomycodales	Saccharomycodaceae	Saccharomycodes	ludwigii	IC Mycosmo, Microbial Culture Collection Ex	861	0	/	0	None	0	0	0	0	0	0	0	0
EXF-7135	Saccharomyces paradoxus	Ascomycota	Saccharomycotina	Saccharomycetes	Saccharomycetales	Saccharomycetaceae	Saccharomyces	paradoxus	IC Mycosmo, Microbial Culture Collection Ex	862	0	/	0	None	0	0	0	0	0	0	0	0
EXF-7802	Saccharomyces paradoxus	Ascomycota	Saccharomycotina	Saccharomycetes	Saccharomycetales	Saccharomycetaceae	Saccharomyces	paradoxus	IC Mycosmo, Microbial Culture Collection Ex	863	0	/	0	None	0	0	0	0	0	0	0	0
EXF-8568	Saccharomyces paradoxus	Ascomycota	Saccharomycotina	Saccharomycetes	Saccharomycetales	Saccharomycetaceae	Saccharomyces	paradoxus	IC Mycosmo, Microbial Culture Collection Ex	864	0	/	0	None	0	0	0	0	0	0	0	0
EXF-6623	Saccharomyces paradoxus	Ascomycota	Saccharomycotina	Saccharomycetes	Saccharomycetales	Saccharomycetaceae	Saccharomyces	paradoxus	IC Mycosmo, Microbial Culture Collection Ex	865	0	/	0	None	0	0	0	1	0	0	0	0
EXF-6624	Saccharomyces paradoxus	Ascomycota	Saccharomycotina	Saccharomycetes	Saccharomycetales	Saccharomycetaceae	Saccharomyces	paradoxus	IC Mycosmo, Microbial Culture Collection Ex	866	0	/	0	None	0	0	0	0	0	0	0	0
EXF-6625	Saccharomyces paradoxus	Ascomycota	Saccharomycotina	Saccharomycetes	Saccharomycetales	Saccharomycetaceae	Saccharomyces	paradoxus	IC Mycosmo, Microbial Culture Collection Ex	867	0	/	0	None	0	0	0	0	0	0	0	0
EXF-6631	Saccharomyces paradoxus	Ascomycota	Saccharomycotina	Saccharomycetes	Saccharomycetales	Saccharomycetaceae	Saccharomyces	paradoxus	IC Mycosmo, Microbial Culture Collection Ex	868	0	/	0	None	0	0	0	0	0	0	0	0
EXF-4850	Saccharomyces pastorianus	Ascomycota	Saccharomycotina	Saccharomycetes	Saccharomycetales	Saccharomycetaceae	Saccharomyces	pastorianus	IC Mycosmo, Microbial Culture Collection Ex	869	0	/	0	None	0	0	0	0	0	0	0	0
EXF-4869	Saccharomyces pastorianus	Ascomycota	Saccharomycotina	Saccharomycetes	Saccharomycetales	Saccharomycetaceae	Saccharomyces	pastorianus	IC Mycosmo, Microbial Culture Collection Ex	870	0	/	0	None	0	0	0	0	0	0	0	0
EXF-8842	Saccharomyces pastorianus	Ascomycota	Saccharomycotina	Saccharomycetes	Saccharomycetales	Saccharomycetaceae	Saccharomyces	pastorianus	IC Mycosmo, Microbial Culture Collection Ex	871	0	/	0	None	0	0	0	0	0	0	0	0
EXF-4852	Saccharomyces pastorianus	Ascomycota	Saccharomycotina	Saccharomycetes	Saccharomycetales	Saccharomycetaceae	Saccharomyces	pastorianus	IC Mycosmo, Microbial Culture Collection Ex	872	0	/	0	None	0	0	0	0	0	0	0	0
EXF-4854	Saccharomyces pastorianus	Ascomycota	Saccharomycotina	Saccharomycetes	Saccharomycetales	Saccharomycetaceae	Saccharomyces	pastorianus	IC Mycosmo, Microbial Culture Collection Ex	873	0	/	0	None	0	0	0	0	0	0	0	0
EXF-7850	Saccharomyces sp.	Ascomycota	Saccharomycotina	Saccharomycetes	Saccharomycetales	Saccharomycetaceae	Saccharomyces	sp.	IC Mycosmo, Microbial Culture Collection Ex	874	0	/	0	None	0	0	0	0	0	0	0	0
EXF-8523	Saccharomyces sp.	Ascomycota	Saccharomycotina	Saccharomycetes	Saccharomycetales	Saccharomycetaceae	Saccharomyces	sp.	IC Mycosmo, Microbial Culture Collection Ex	875	0	/	0	None	0	0	0	0	0	0	0	0
EXF-8781	Saccharomyces sp.	Ascomycota	Saccharomycotina	Saccharomycetes	Saccharomycetales	Saccharomycetaceae	Saccharomyces	sp.	IC Mycosmo, Microbial Culture Collection Ex	876	0	/	0	None	0	0	0	0	0	0	0	0
EXF-6222	Saccharomyces sp.	Ascomycota	Saccharomycotina	Saccharomycetes	Saccharomycetales	Saccharomycetaceae	Saccharomyces	sp.	IC Mycosmo, Microbial Culture Collection Ex	877	0	/	0	None	0	0	0	0	0	0	0	0
EXF-6630	Saccharomycetes sp.	Ascomycota	Saccharomycotina	Saccharomycetes				sp.	IC Mycosmo, Microbial Culture Collection Ex	878	0	/	0	None	0	0	0	0	0	0	0	0
EXF-6692	Saccharomycetes sp.	Ascomycota	Saccharomycotina	Saccharomycetes				sp.	IC Mycosmo, Microbial Culture Collection Ex	879	0	/	0	None	0	0	0	0	0	0	0	0
EXF-7891	Saccharomycodes ludwigii	Ascomycota	Saccharomycotina	Saccharomycetes	Saccharomycodales	Saccharomycodaceae	Saccharomycodes	ludwigii	IC Mycosmo, Microbial Culture Collection Ex	880	0	/	0	None	0	0	0	0	0	0	0	0
EXF-7893	Saccharomycodes ludwigii	Ascomycota	Saccharomycotina	Saccharomycetes	Saccharomycodales	Saccharomycodaceae	Saccharomycodes	ludwigii	IC Mycosmo, Microbial Culture Collection Ex	881	0	/	0	None	0	0	0	0	0	0	0	0
EXF-7206	Saccharomycodes ludwigii	Ascomycota	Saccharomycotina	Saccharomycetes	Saccharomycodales	Saccharomycodaceae	Saccharomycodes	ludwigii	IC Mycosmo, Microbial Culture Collection Ex	882	1	No growth observed	1	SCFA 25 g/L - 1:1:3 only	0	0	0	0	0	0	0	0
EXF-8562	Saitozyma podzolica	Basidiomycota	Agaricomycotina	Tremellomycetes	Tremellales	Trimorphomycetaceae	Saitozyma	podzolica	IC Mycosmo, Microbial Culture Collection Ex	883	1	No growth observed	1	SCFA 25 g/L - 1:1:3 only	0	0	0	0	0	0	0	0
EXF-6416	Saitozyma podzolica	Basidiomycota	Agaricomycotina	Tremellomycetes	Tremellales	Trimorphomycetaceae	Saitozyma	podzolica	IC Mycosmo, Microbial Culture Collection Ex	884	1	No growth observed	1	SCFA 25 g/L - 1:1:3 only	0	0	0	0	0	0	0	0
EXF-15427	Sampaiozyma ingeniosa	Basidiomycota	Pucciniomycotina	Microbotryomycetes	Leucosporidiales	Chrysozymaceae	Sampaiozyma	ingeniosa	IC Mycosmo, Microbial Culture Collection Ex	885	1	No growth observed	1	SCFA 25 g/L - 1:1:3 only	0	0	0	0	0	0	0	0
EXF-11259	Sampaiozyma vanillica	Basidiomycota	Pucciniomycotina	Microbotryomycetes	Leucosporidiales	Chrysozymaceae	Sampaiozyma	vanillica	IC Mycosmo, Microbial Culture Collection Ex	886	1	No growth observed	1	SCFA 25 g/L - 1:1:3 only	0	0	0	0	0	0	0	0
EXF-11263	Sampaiozyma vanillica	Basidiomycota	Pucciniomycotina	Microbotryomycetes	Leucosporidiales	Chrysozymaceae	Sampaiozyma	vanillica	IC Mycosmo, Microbial Culture Collection Ex	887	1	No growth observed	1	SCFA 25 g/L - 1:1:3 only	0	0	0	0	0	0	0	0
EXF-6677	Schizosaccharomyces japonicus	Ascomycota	Taphrinomycotina	Schizosaccharomycetes	Schizosaccharomycetales	Schizosaccharomycetaceae	Schizosaccharomyces	japonicus	IC Mycosmo, Microbial Culture Collection Ex	888	1	No growth observed	1	SCFA 25 g/L - 1:1:3 only	0	0	0	0	0	0	0	0
EXF-6715	Schizosaccharomyces japonicus	Ascomycota	Taphrinomycotina	Schizosaccharomycetes	Schizosaccharomycetales	Schizosaccharomycetaceae	Schizosaccharomyces	japonicus	IC Mycosmo, Microbial Culture Collection Ex	889	1	No growth observed	1	SCFA 25 g/L - 1:1:3 only	0	0	0	0	0	0	0	0
EXF-6742	Schizosaccharomyces japonicus	Ascomycota	Taphrinomycotina	Schizosaccharomycetes	Schizosaccharomycetales	Schizosaccharomycetaceae	Schizosaccharomyces	japonicus	IC Mycosmo, Microbial Culture Collection Ex	890	1	No growth observed	1	SCFA 25 g/L - 1:1:3 only	0	0	0	0	0	0	0	0
EXF-6680	Schizosaccharomyces japonicus	Ascomycota	Taphrinomycotina	Schizosaccharomycetes	Schizosaccharomycetales	Schizosaccharomycetaceae	Schizosaccharomyces	japonicus	IC Mycosmo, Microbial Culture Collection Ex	891	1	No growth observed	1	SCFA 25 g/L - 1:1:3 only	0	0	0	0	0	0	0	0
EXF-10230	Schizosaccharomyces pombe	Ascomycota	Taphrinomycotina	Schizosaccharomycetes	Schizosaccharomycetales	Schizosaccharomycetaceae	Schizosaccharomyces	pombe	IC Mycosmo, Microbial Culture Collection Ex	892	1	No growth observed	1	SCFA 25 g/L - 1:1:3 only	0	0	0	0	0	0	0	0
EXF-4867	Schwanniomyces etchellsii	Ascomycota	Saccharomycotina	Pichiomycetes	Serinales	Debaryomycetaceae	Schwanniomyces	etchellsii	IC Mycosmo, Microbial Culture Collection Ex	893	0	/	0	None	0	0	1	1	1	0	0	0
EXF-5071	Schwanniomyces occidentalis	Ascomycota	Saccharomycotina	Pichiomycetes	Serinales	Debaryomycetaceae	Schwanniomyces	occidentalis	IC Mycosmo, Microbial Culture Collection Ex	894	1	No growth observed	1	SCFA 25 g/L - 1:1:3 only	0	0	0	0	0	0	0	0
EXF-5072	Schwanniomyces occidentalis	Ascomycota	Saccharomycotina	Pichiomycetes	Serinales	Debaryomycetaceae	Schwanniomyces	occidentalis	IC Mycosmo, Microbial Culture Collection Ex	895	1	No growth observed	1	SCFA 25 g/L - 1:1:3 only	0	0	0	0	0	0	0	0
EXF-4878	Schwanniomyces polymorphus	Ascomycota	Saccharomycotina	Pichiomycetes	Serinales	Debaryomycetaceae	Schwanniomyces	polymorphus	IC Mycosmo, Microbial Culture Collection Ex	896	0	/	0	None	0	0	0	0	0	0	0	0
EXF-6421	Schwanniomyces pseudopolymorphus	Ascomycota	Saccharomycotina	Pichiomycetes	Serinales	Debaryomycetaceae	Schwanniomyces	pseudopolymorphus	IC Mycosmo, Microbial Culture Collection Ex	897	1	No growth observed	1	SCFA 25 g/L - 1:1:3 only	0	0	0	0	0	0	0	0
EXF-12083	Schwanniomyces vanrijiae var. vanrijiae	Ascomycota	Saccharomycotina	Pichiomycetes	Serinales	Debaryomycetaceae	Schwanniomyces	vanrijiae var. vanrijiae	IC Mycosmo, Microbial Culture Collection Ex	898	0	/	0	None	0	0	0	1	1	0	0	0
EXF-12086	Schwanniomyces vanrijiae var. vanrijiae	Ascomycota	Saccharomycotina	Pichiomycetes	Serinales	Debaryomycetaceae	Schwanniomyces	vanrijiae var. vanrijiae	IC Mycosmo, Microbial Culture Collection Ex	899	0	/	0	None	0	0	0	1	0	0	0	0
EXF-7776	Sporobolomyces cf. roseus	Basidiomycota	Pucciniomycotina	Microbotryomycetes	Sporidiobolales	Sporidiobolaceae	Sporobolomyces	cf. roseus	IC Mycosmo, Microbial Culture Collection Ex	900	1	No growth observed	1	SCFA 25 g/L - 1:1:3 only	0	0	0	0	0	0	0	0
EXF-10135	Inopinatum lactosum	Ascomycota	Pezizomycotina	Leotiomycetes	Thelebolales	Thelebolaceae	Inopinatum	lactosum	IC Mycosmo, Microbial Culture Collection Ex	901	1	No growth observed	1	SCFA 25 g/L - 1:1:3 only	0	0	0	0	0	0	0	0
EXF-4026	Sporobolomyces roseus	Basidiomycota	Pucciniomycotina	Microbotryomycetes	Sporidiobolales	Sporidiobolaceae	Sporobolomyces	roseus	IC Mycosmo, Microbial Culture Collection Ex	902	1	No growth observed	1	SCFA 25 g/L - 1:1:3 only	0	0	0	0	0	0	0	0
EXF-7496	Sporobolomyces roseus	Basidiomycota	Pucciniomycotina	Microbotryomycetes	Sporidiobolales	Sporidiobolaceae	Sporobolomyces	roseus	IC Mycosmo, Microbial Culture Collection Ex	903	1	No growth observed	1	SCFA 25 g/L - 1:1:3 only	0	0	0	0	0	0	0	0
EXF-9820	Sporobolomyces roseus	Basidiomycota	Pucciniomycotina	Microbotryomycetes	Sporidiobolales	Sporidiobolaceae	Sporobolomyces	roseus	IC Mycosmo, Microbial Culture Collection Ex	904	1	No growth observed	1	SCFA 25 g/L - 1:1:3 only	0	0	0	0	0	0	0	0
EXF-6528	Sporobolomyces roseus	Basidiomycota	Pucciniomycotina	Microbotryomycetes	Sporidiobolales	Sporidiobolaceae	Sporobolomyces	roseus	IC Mycosmo, Microbial Culture Collection Ex	905	1	No growth observed	1	SCFA 25 g/L - 1:1:3 only	0	0	0	0	0	0	0	0
EXF-10526	Sporobolomyces roseus	Basidiomycota	Pucciniomycotina	Microbotryomycetes	Sporidiobolales	Sporidiobolaceae	Sporobolomyces	roseus	IC Mycosmo, Microbial Culture Collection Ex	906	1	No growth observed	1	SCFA 25 g/L - 1:1:3 only	0	0	0	0	0	0	0	0
EXF-8989	Sporobolomyces ruberrimus	Basidiomycota	Pucciniomycotina	Microbotryomycetes	Sporidiobolales	Sporidiobolaceae	Sporobolomyces	ruberrimus	IC Mycosmo, Microbial Culture Collection Ex	907	1	No growth observed	1	SCFA 25 g/L - 1:1:3 only	0	0	0	0	0	0	0	0
EXF-6526	Sporobolomyces ruberrimus	Basidiomycota	Pucciniomycotina	Microbotryomycetes	Sporidiobolales	Sporidiobolaceae	Sporobolomyces	ruberrimus	IC Mycosmo, Microbial Culture Collection Ex	908	1	No growth observed	1	SCFA 25 g/L - 1:1:3 only	0	0	0	0	0	0	0	0
EXF-6544	Sporobolomyces ruberrimus	Basidiomycota	Pucciniomycotina	Microbotryomycetes	Sporidiobolales	Sporidiobolaceae	Sporobolomyces	ruberrimus	IC Mycosmo, Microbial Culture Collection Ex	909	1	No growth observed	1	SCFA 25 g/L - 1:1:3 only	0	0	0	0	0	0	0	0
EXF-10518	Sporobolomyces ruberrimus	Basidiomycota	Pucciniomycotina	Microbotryomycetes	Sporidiobolales	Sporidiobolaceae	Sporobolomyces	ruberrimus	IC Mycosmo, Microbial Culture Collection Ex	910	1	No growth observed	1	SCFA 25 g/L - 1:1:3 only	0	0	0	0	0	0	0	0
EXF-10753	Sporobolomyces ruberrimus	Basidiomycota	Pucciniomycotina	Microbotryomycetes	Sporidiobolales	Sporidiobolaceae	Sporobolomyces	ruberrimus	IC Mycosmo, Microbial Culture Collection Ex	911	1	No growth observed	1	SCFA 25 g/L - 1:1:3 only	0	0	0	0	0	0	0	0
EXF-10784	Sporobolomyces ruberrimus	Basidiomycota	Pucciniomycotina	Microbotryomycetes	Sporidiobolales	Sporidiobolaceae	Sporobolomyces	ruberrimus	IC Mycosmo, Microbial Culture Collection Ex	912	0	/	0	None	0	0	0	0	0	0	0	0
EXF-1615	Sporobolomyces ruberrimus var. albus	Basidiomycota	Pucciniomycotina	Microbotryomycetes	Sporidiobolales	Sporidiobolaceae	Sporobolomyces	ruberrimus var. albus	IC Mycosmo, Microbial Culture Collection Ex	914	1	No growth observed	1	SCFA 25 g/L - 1:1:3 only	0	0	0	0	0	0	0	0
EXF-3815	Sporobolomyces ruberrimus var. albus	Basidiomycota	Pucciniomycotina	Microbotryomycetes	Sporidiobolales	Sporidiobolaceae	Sporobolomyces	ruberrimus var. albus	IC Mycosmo, Microbial Culture Collection Ex	915	1	No growth observed	1	SCFA 25 g/L - 1:1:3 only	0	0	0	0	0	0	0	0
EXF-3894	Sporobolomyces ruberrimus var. albus	Basidiomycota	Pucciniomycotina	Microbotryomycetes	Sporidiobolales	Sporidiobolaceae	Sporobolomyces	ruberrimus var. albus	IC Mycosmo, Microbial Culture Collection Ex	916	1	No growth observed	1	SCFA 25 g/L - 1:1:3 only	0	0	0	0	0	0	0	0
EXF-4070	Sporobolomyces ruberrimus var. albus	Basidiomycota	Pucciniomycotina	Microbotryomycetes	Sporidiobolales	Sporidiobolaceae	Sporobolomyces	ruberrimus var. albus	IC Mycosmo, Microbial Culture Collection Ex	917	1	No growth observed	1	SCFA 25 g/L - 1:1:3 only	0	0	0	0	0	0	0	0
EXF-4223	Sporobolomyces ruberrimus var. albus	Basidiomycota	Pucciniomycotina	Microbotryomycetes	Sporidiobolales	Sporidiobolaceae	Sporobolomyces	ruberrimus var. albus	IC Mycosmo, Microbial Culture Collection Ex	918	1	No growth observed	1	SCFA 25 g/L - 1:1:3 only	0	0	0	0	0	0	0	0
EXF-4237	Sporobolomyces ruberrimus var. albus	Basidiomycota	Pucciniomycotina	Microbotryomycetes	Sporidiobolales	Sporidiobolaceae	Sporobolomyces	ruberrimus var. albus	IC Mycosmo, Microbial Culture Collection Ex	919	1	No growth observed	1	SCFA 25 g/L - 1:1:3 only	0	0	0	0	0	0	0	0
EXF-300	Sporobolomyces salmonicolor	Basidiomycota	Pucciniomycotina	Microbotryomycetes	Sporidiobolales	Sporidiobolaceae	Sporobolomyces	salmonicolor	IC Mycosmo, Microbial Culture Collection Ex	920	1	No growth observed	1	SCFA 25 g/L - 1:1:3 only	0	0	0	0	0	0	0	0
EXF-7286	Sporobolomyces sp.	Basidiomycota	Pucciniomycotina	Microbotryomycetes	Sporidiobolales	Sporidiobolaceae	Sporobolomyces	sp.	IC Mycosmo, Microbial Culture Collection Ex	921	1	No growth observed	1	SCFA 25 g/L - 1:1:3 only	0	0	0	0	0	0	0	0
EXF-8532	Sporobolomyces sp.	Basidiomycota	Pucciniomycotina	Microbotryomycetes	Sporidiobolales	Sporidiobolaceae	Sporobolomyces	sp.	IC Mycosmo, Microbial Culture Collection Ex	922	1	No growth observed	1	SCFA 25 g/L - 1:1:3 only	0	0	0	0	0	0	0	0
EXF-12342	Sporobolomyces sp.	Basidiomycota	Pucciniomycotina	Microbotryomycetes	Sporidiobolales	Sporidiobolaceae	Sporobolomyces	sp.	IC Mycosmo, Microbial Culture Collection Ex	923	1	No growth observed	1	SCFA 25 g/L - 1:1:3 only	0	0	0	0	0	0	0	0
EXF-14337	Starmerella sorbosivorans	Ascomycota	Saccharomycotina	Dipodascomycetes	Dipodascales	Trichomonascaceae	Starmerella	sorbosivorans	IC Mycosmo, Microbial Culture Collection Ex	924	0	/	0	None	0	0	0	0	0	0	0	0
EXF-15183	Starmerella bacillaris	Ascomycota	Saccharomycotina	Dipodascomycetes	Dipodascales	Trichomonascaceae	Starmerella	bacillaris	IC Mycosmo, Microbial Culture Collection Ex	925	1	No growth observed	1	SCFA 25 g/L - 1:1:3 only	0	0	0	0	0	0	0	0
EXF-7628	Sterigmatomyces halophilus	Basidiomycota	Pucciniomycotina	Agaricostilbomycetes	Agaricostilbales	Agaricostilbaceae	Sterigmatomyces	halophilus	IC Mycosmo, Microbial Culture Collection Ex	926	1	No growth observed	1	SCFA 25 g/L - 1:1:3 only	0	0	0	0	0	0	0	0
EXF-7988	Suhomyces sp.	Ascomycota	Saccharomycotina	Pichiomycetes	Serinales	Debaryomycetaceae	Suhomyces	sp.	IC Mycosmo, Microbial Culture Collection Ex	927	0	/	0	None	0	0	0	0	0	0	0	0
EXF-11387	Symmetrospora coprosmae	Basidiomycota	Pucciniomycotina	Cystobasidiomycetes		Symmetrosporaceae	Symmetrospora	coprosmae	IC Mycosmo, Microbial Culture Collection Ex	928	1	No growth observed	1	SCFA 25 g/L - 1:1:3 only	0	0	0	0	0	0	0	0
EXF-11892	Symmetrospora coprosmae	Basidiomycota	Pucciniomycotina	Cystobasidiomycetes		Symmetrosporaceae	Symmetrospora	coprosmae	IC Mycosmo, Microbial Culture Collection Ex	929	1	No growth observed	1	SCFA 25 g/L - 1:1:3 only	0	0	0	0	0	0	0	0
EXF-15186	Symmetrospora coprosmae	Basidiomycota	Pucciniomycotina	Cystobasidiomycetes		Symmetrosporaceae	Symmetrospora	coprosmae	IC Mycosmo, Microbial Culture Collection Ex	930	1	No growth observed	1	SCFA 25 g/L - 1:1:3 only	0	0	0	0	0	0	0	0
EXF-13477	Taphrina carpini	Ascomycota	Taphrinomycotina	Taphrinomycetes	Taphrinales	Taphrinaceae	Taphrina	carpini	IC Mycosmo, Microbial Culture Collection Ex	931	1	No growth observed	1	SCFA 25 g/L - 1:1:3 only	0	0	0	0	0	0	0	0
EXF-9816	Taphrina deformans	Ascomycota	Taphrinomycotina	Taphrinomycetes	Taphrinales	Taphrinaceae	Taphrina	deformans	IC Mycosmo, Microbial Culture Collection Ex	932	1	No growth observed	1	SCFA 25 g/L - 1:1:3 only	0	0	0	0	0	0	0	0
EXF-14198	Taphrina flavorubra	Ascomycota	Taphrinomycotina	Taphrinomycetes	Taphrinales	Taphrinaceae	Taphrina	flavorubra	IC Mycosmo, Microbial Culture Collection Ex	933	1	No growth observed	1	SCFA 25 g/L - 1:1:3 only	0	0	0	0	0	0	0	0
EXF-13591_B	Taphrina purpurascens	Ascomycota	Taphrinomycotina	Taphrinomycetes	Taphrinales	Taphrinaceae	Taphrina	purpurascens	IC Mycosmo, Microbial Culture Collection Ex	934	1	No growth observed	1	SCFA 25 g/L - 1:1:3 only	0	0	0	0	0	0	0	0
EXF-13478	Taphrina tormentillae	Ascomycota	Taphrinomycotina	Taphrinomycetes	Taphrinales	Taphrinaceae	Taphrina	tormentillae	IC Mycosmo, Microbial Culture Collection Ex	935	1	No growth observed	1	SCFA 25 g/L - 1:1:3 only	0	0	0	0	0	0	0	0
EXF-13589	Tausonia pullulans	Basidiomycota	Agaricomycotina	Tremellomycetes	Cystofilobasidiales	Mrakiaceae	Tausonia	pullulans	IC Mycosmo, Microbial Culture Collection Ex	936	1	No growth observed	1	SCFA 25 g/L - 1:1:3 only	0	0	0	0	0	0	0	0
EXF-14030	Tausonia pullulans	Basidiomycota	Agaricomycotina	Tremellomycetes	Cystofilobasidiales	Mrakiaceae	Tausonia	pullulans	IC Mycosmo, Microbial Culture Collection Ex	937	1	No growth observed	1	SCFA 25 g/L - 1:1:3 only	0	0	0	0	0	0	0	0
EXF-11817	Tausonia pullulans	Basidiomycota	Agaricomycotina	Tremellomycetes	Cystofilobasidiales	Mrakiaceae	Tausonia	pullulans	IC Mycosmo, Microbial Culture Collection Ex	938	1	No growth observed	1	SCFA 25 g/L - 1:1:3 only	0	0	0	0	0	0	0	0
EXF-11819	Tausonia pullulans	Basidiomycota	Agaricomycotina	Tremellomycetes	Cystofilobasidiales	Mrakiaceae	Tausonia	pullulans	IC Mycosmo, Microbial Culture Collection Ex	939	1	No growth observed	1	SCFA 25 g/L - 1:1:3 only	0	0	0	0	0	0	0	0
EXF-12904	Tausonia pullulans	Basidiomycota	Agaricomycotina	Tremellomycetes	Cystofilobasidiales	Mrakiaceae	Tausonia	pullulans	IC Mycosmo, Microbial Culture Collection Ex	940	1	No growth observed	1	SCFA 25 g/L - 1:1:3 only	0	0	0	0	0	0	0	0
EXF-11967	Teunomyces cretensis	Ascomycota	Saccharomycotina	Pichiomycetes	Serinales	Debaryomycetaceae	Teunomyces	cretensis	IC Mycosmo, Microbial Culture Collection Ex	941	0	/	0	None	0	0	0	0	0	0	0	0
EXF-12402	Tilletiopsis washingtonensis	Basidiomycota	Ustilaginomycotina	Exobasidiomycetes	Entylomatales		Tilletiopsis	washingtonensis	IC Mycosmo, Microbial Culture Collection Ex	942	1	No growth observed	1	SCFA 25 g/L - 1:1:3 only	0	0	0	0	0	0	0	0
EXF-12525	Tilletiopsis washingtonensis	Basidiomycota	Ustilaginomycotina	Exobasidiomycetes	Entylomatales		Tilletiopsis	washingtonensis	IC Mycosmo, Microbial Culture Collection Ex	943	1	No growth observed	1	SCFA 25 g/L - 1:1:3 only	0	0	0	0	0	0	0	0
EXF-11696	Tilletiopsis washingtonensis	Basidiomycota	Ustilaginomycotina	Exobasidiomycetes	Entylomatales		Tilletiopsis	washingtonensis	IC Mycosmo, Microbial Culture Collection Ex	944	1	No growth observed	1	SCFA 25 g/L - 1:1:3 only	0	0	0	0	0	0	0	0
EXF-7781	Torulaspora delbrueckii	Ascomycota	Saccharomycotina	Saccharomycetes	Saccharomycetales	Saccharomycetaceae	Torulaspora	delbrueckii	IC Mycosmo, Microbial Culture Collection Ex	945	0	/	0	None	0	0	0	1	0	0	0	0
EXF-7819	Torulaspora delbrueckii	Ascomycota	Saccharomycotina	Saccharomycetes	Saccharomycetales	Saccharomycetaceae	Torulaspora	delbrueckii	IC Mycosmo, Microbial Culture Collection Ex	946	0	/	0	None	0	0	0	0	0	0	0	0
EXF-7852	Torulaspora delbrueckii	Ascomycota	Saccharomycotina	Saccharomycetes	Saccharomycetales	Saccharomycetaceae	Torulaspora	delbrueckii	IC Mycosmo, Microbial Culture Collection Ex	947	0	/	0	None	0	0	0	0	0	0	0	0
EXF-7261	Torulaspora delbrueckii	Ascomycota	Saccharomycotina	Saccharomycetes	Saccharomycetales	Saccharomycetaceae	Torulaspora	delbrueckii	IC Mycosmo, Microbial Culture Collection Ex	948	0	/	0	None	0	0	0	0	0	0	0	0
EXF-7271	Torulaspora delbrueckii	Ascomycota	Saccharomycotina	Saccharomycetes	Saccharomycetales	Saccharomycetaceae	Torulaspora	delbrueckii	IC Mycosmo, Microbial Culture Collection Ex	949	0	/	0	None	0	0	0	0	0	0	0	0
EXF-5291	Torulaspora delbrueckii	Ascomycota	Saccharomycotina	Saccharomycetes	Saccharomycetales	Saccharomycetaceae	Torulaspora	delbrueckii	IC Mycosmo, Microbial Culture Collection Ex	950	1	No growth observed	1	SCFA 25 g/L - 1:1:3 only	0	0	0	0	0	0	0	0
EXF-5292	Torulaspora delbrueckii	Ascomycota	Saccharomycotina	Saccharomycetes	Saccharomycetales	Saccharomycetaceae	Torulaspora	delbrueckii	IC Mycosmo, Microbial Culture Collection Ex	951	0	/	0	None	0	0	0	0	0	0	0	0
EXF-15274	Trichomonascus ciferrii	Ascomycota	Saccharomycotina	Dipodascomycetes	Dipodascales	Trichomonascaceae	Trichomonascus	ciferrii	IC Mycosmo, Microbial Culture Collection Ex	952	1	No growth observed	1	SCFA 25 g/L - 1:1:3 only	0	0	0	0	0	0	0	0
EXF-15275	Trichomonascus ciferrii	Ascomycota	Saccharomycotina	Dipodascomycetes	Dipodascales	Trichomonascaceae	Trichomonascus	ciferrii	IC Mycosmo, Microbial Culture Collection Ex	953	1	No growth observed	1	SCFA 25 g/L - 1:1:3 only	0	0	0	0	0	0	0	0
EXF-15444	Trichosporon akiyoshidainum	Basidiomycota	Agaricomycotina	Tremellomycetes	Trichosporonales	Trichosporonaceae	Trichosporon	akiyoshidainum	IC Mycosmo, Microbial Culture Collection Ex	954	1	No growth observed	1	SCFA 25 g/L - 1:1:3 only	0	0	0	0	0	0	0	0
EXF-8679	Trichosporon coremiiforme	Basidiomycota	Agaricomycotina	Tremellomycetes	Trichosporonales	Trichosporonaceae	Trichosporon	coremiiforme	IC Mycosmo, Microbial Culture Collection Ex	955	1	No growth observed	1	SCFA 25 g/L - 1:1:3 only	0	0	0	0	0	0	0	0
EXF-8893	Trichosporon coremiiforme	Basidiomycota	Agaricomycotina	Tremellomycetes	Trichosporonales	Trichosporonaceae	Trichosporon	coremiiforme	IC Mycosmo, Microbial Culture Collection Ex	956	1	No growth observed	1	SCFA 25 g/L - 1:1:3 only	0	0	0	0	0	0	0	0
EXF-11070	Trichosporon dulcitum	Basidiomycota	Agaricomycotina	Tremellomycetes	Trichosporonales	Trichosporonaceae	Trichosporon	dulcitum	IC Mycosmo, Microbial Culture Collection Ex	957	1	No growth observed	1	SCFA 25 g/L - 1:1:3 only	0	0	0	0	0	0	0	0
EXF-8868	Cutaneotrichosporon jirovecii	Basidiomycota	Agaricomycotina	Tremellomycetes	Trichosporonales	Trichosporonaceae	Cutaneotrichosporon	jirovecii	IC Mycosmo, Microbial Culture Collection Ex	958	1	No growth observed	1	SCFA 25 g/L - 1:1:3 only	0	0	0	0	0	0	0	0
EXF-6875	Trichosporon lactis	Basidiomycota	Agaricomycotina	Tremellomycetes	Trichosporonales	Trichosporonaceae	Trichosporon	lactis	IC Mycosmo, Microbial Culture Collection Ex	959	1	No growth observed	1	SCFA 25 g/L - 1:1:3 only	0	0	0	0	0	0	0	0
EXF-11022	Cutaneotrichosporon moniliiforme	Basidiomycota	Agaricomycotina	Tremellomycetes	Trichosporonales	Trichosporonaceae	Cutaneotrichosporon	moniliiforme	IC Mycosmo, Microbial Culture Collection Ex	960	0	/	0	None	0	0	0	0	0	0	0	0
EXF-11032	Cutaneotrichosporon moniliiforme	Basidiomycota	Agaricomycotina	Tremellomycetes	Trichosporonales	Trichosporonaceae	Cutaneotrichosporon	moniliiforme	IC Mycosmo, Microbial Culture Collection Ex	961	0	/	0	None	0	0	0	0	0	0	0	0
EXF-11033	Cutaneotrichosporon moniliiforme	Basidiomycota	Agaricomycotina	Tremellomycetes	Trichosporonales	Trichosporonaceae	Cutaneotrichosporon	moniliiforme	IC Mycosmo, Microbial Culture Collection Ex	962	0	/	0	None	0	0	0	0	0	0	0	0
EXF-10056	Trichosporon montevideense	Basidiomycota	Agaricomycotina	Tremellomycetes	Trichosporonales	Trichosporonaceae	Trichosporon	montevideense	IC Mycosmo, Microbial Culture Collection Ex	963	0	/	0	None	0	0	0	0	0	0	0	0
EXF-11072	Trichosporon otae	Basidiomycota	Agaricomycotina	Tremellomycetes	Trichosporonales	Trichosporonaceae	Trichosporon	otae	IC Mycosmo, Microbial Culture Collection Ex	964	0	/	0	None	0	0	0	0	0	0	0	0
EXF-9520	Trichosporon ovoides	Basidiomycota	Agaricomycotina	Tremellomycetes	Trichosporonales	Trichosporonaceae	Trichosporon	ovoides	IC Mycosmo, Microbial Culture Collection Ex	965	0	/	0	None	0	0	0	0	1	0	0	0
EXF-9655	Trichosporon ovoides	Basidiomycota	Agaricomycotina	Tremellomycetes	Trichosporonales	Trichosporonaceae	Trichosporon	ovoides	IC Mycosmo, Microbial Culture Collection Ex	966	0	/	0	None	0	0	0	0	0	0	0	0
EXF-3981	Trichosporon sp.	Basidiomycota	Agaricomycotina	Tremellomycetes	Trichosporonales	Trichosporonaceae	Trichosporon	sp.	IC Mycosmo, Microbial Culture Collection Ex	967	0	/	0	None	0	0	0	0	0	0	0	0
EXF-13166	Trichosporon sp.	Basidiomycota	Agaricomycotina	Tremellomycetes	Trichosporonales	Trichosporonaceae	Trichosporon	sp.	IC Mycosmo, Microbial Culture Collection Ex	968	0	/	0	None	0	0	0	0	0	0	0	0
EXF-9049	Trichosporonoides sp.	Basidiomycota	Agaricomycotina	Tremellomycetes			Trichosporonoides	sp.	IC Mycosmo, Microbial Culture Collection Ex	969	1	No growth observed	1	SCFA 25 g/L - 1:1:3 only	0	0	0	0	0	0	0	0
EXF-8950	Trichosporonoides sp.	Basidiomycota	Agaricomycotina	Tremellomycetes			Trichosporonoides	sp.	IC Mycosmo, Microbial Culture Collection Ex	970	1	No growth observed	1	SCFA 25 g/L - 1:1:3 only	0	0	0	0	0	0	0	0
EXF-5	Neocatenulostroma abietis	Ascomycota	Pezizomycotina	Dothideomycetes	Mycosphaerellales	Teratosphaeriaceae	Neocatenulostroma	abietis	IC Mycosmo, Microbial Culture Collection Ex	971	1	No growth observed	1	SCFA 25 g/L - 1:1:3 only	0	0	0	0	0	0	0	0
EXF-13798	Trimmatostroma salinum	Ascomycota	Pezizomycotina	Dothideomycetes	Mycosphaerellales	Mycosphaerellaceae	Trimmatostroma	salinum	IC Mycosmo, Microbial Culture Collection Ex	972	1	No growth observed	1	SCFA 25 g/L - 1:1:3 only	0	0	0	0	0	0	0	0
EXF-533	Trimmatostroma salinum	Ascomycota	Pezizomycotina	Dothideomycetes	Mycosphaerellales	Mycosphaerellaceae	Trimmatostroma	salinum	IC Mycosmo, Microbial Culture Collection Ex	973	1	No growth observed	1	SCFA 25 g/L - 1:1:3 only	0	0	0	0	0	0	0	0
EXF-33	Trimmatostroma salinum	Ascomycota	Pezizomycotina	Dothideomycetes	Mycosphaerellales	Mycosphaerellaceae	Trimmatostroma	salinum	IC Mycosmo, Microbial Culture Collection Ex	974	1	No growth observed	1	SCFA 25 g/L - 1:1:3 only	0	0	0	0	0	0	0	0
EXF-10616	Itersonilia pannonica	Basidiomycota	Agaricomycotina	Tremellomycetes	Cystofilobasidiales	Mrakiaceae	Itersonilia	pannonica	IC Mycosmo, Microbial Culture Collection Ex	975	1	No growth observed	1	SCFA 25 g/L - 1:1:3 only	0	0	0	0	0	0	0	0
EXF-10619	Itersonilia pannonica	Basidiomycota	Agaricomycotina	Tremellomycetes	Cystofilobasidiales	Mrakiaceae	Itersonilia	pannonica	IC Mycosmo, Microbial Culture Collection Ex	976	1	No growth observed	1	SCFA 25 g/L - 1:1:3 only	0	0	0	0	0	0	0	0
EXF-9841	Itersonilia pannonica	Basidiomycota	Agaricomycotina	Tremellomycetes	Cystofilobasidiales	Mrakiaceae	Itersonilia	pannonica	IC Mycosmo, Microbial Culture Collection Ex	977	1	No growth observed	1	SCFA 25 g/L - 1:1:3 only	0	0	0	0	0	0	0	0
EXF-9846	Itersonilia pannonica	Basidiomycota	Agaricomycotina	Tremellomycetes	Cystofilobasidiales	Mrakiaceae	Itersonilia	pannonica	IC Mycosmo, Microbial Culture Collection Ex	978	1	No growth observed	1	SCFA 25 g/L - 1:1:3 only	0	0	0	0	0	0	0	0
EXF-9847	Itersonilia pannonica	Basidiomycota	Agaricomycotina	Tremellomycetes	Cystofilobasidiales	Mrakiaceae	Itersonilia	pannonica	IC Mycosmo, Microbial Culture Collection Ex	979	1	No growth observed	1	SCFA 25 g/L - 1:1:3 only	0	0	0	0	0	0	0	0
EXF-9852	Udeniomyces puniceus	Basidiomycota	Agaricomycotina	Tremellomycetes	Cystofilobasidiales	Mrakiaceae	Udeniomyces	puniceus	IC Mycosmo, Microbial Culture Collection Ex	980	1	No growth observed	1	SCFA 25 g/L - 1:1:3 only	0	0	0	0	0	0	0	0
EXF-9855	Udeniomyces puniceus	Basidiomycota	Agaricomycotina	Tremellomycetes	Cystofilobasidiales	Mrakiaceae	Udeniomyces	puniceus	IC Mycosmo, Microbial Culture Collection Ex	981	1	No growth observed	1	SCFA 25 g/L - 1:1:3 only	0	0	0	0	0	0	0	0
EXF-9862	Udeniomyces puniceus	Basidiomycota	Agaricomycotina	Tremellomycetes	Cystofilobasidiales	Mrakiaceae	Udeniomyces	puniceus	IC Mycosmo, Microbial Culture Collection Ex	982	1	No growth observed	1	SCFA 25 g/L - 1:1:3 only	0	0	0	0	0	0	0	0
EXF-9842	Udeniomyces pyricola	Basidiomycota	Agaricomycotina	Tremellomycetes	Cystofilobasidiales	Mrakiaceae	Udeniomyces	pyricola	IC Mycosmo, Microbial Culture Collection Ex	983	0	/	0	None	0	0	0	0	0	0	0	0
EXF-9859	Udeniomyces pyricola	Basidiomycota	Agaricomycotina	Tremellomycetes	Cystofilobasidiales	Mrakiaceae	Udeniomyces	pyricola	IC Mycosmo, Microbial Culture Collection Ex	984	1	No growth observed	1	SCFA 25 g/L - 1:1:3 only	0	0	0	0	0	0	0	0
EXF-9860	Udeniomyces pyricola	Basidiomycota	Agaricomycotina	Tremellomycetes	Cystofilobasidiales	Mrakiaceae	Udeniomyces	pyricola	IC Mycosmo, Microbial Culture Collection Ex	985	1	No growth observed	1	SCFA 25 g/L - 1:1:3 only	0	0	0	0	0	0	0	0
EXF-9861	Udeniomyces pyricola	Basidiomycota	Agaricomycotina	Tremellomycetes	Cystofilobasidiales	Mrakiaceae	Udeniomyces	pyricola	IC Mycosmo, Microbial Culture Collection Ex	986	1	No growth observed	1	SCFA 25 g/L - 1:1:3 only	0	0	0	0	0	0	0	0
EXF-10761	Udeniomyces pyricola	Basidiomycota	Agaricomycotina	Tremellomycetes	Cystofilobasidiales	Mrakiaceae	Udeniomyces	pyricola	IC Mycosmo, Microbial Culture Collection Ex	987	1	No growth observed	1	SCFA 25 g/L - 1:1:3 only	0	0	0	0	0	0	0	0
EXF-10781	Udeniomyces sp.	Basidiomycota	Agaricomycotina	Tremellomycetes	Cystofilobasidiales	Mrakiaceae	Udeniomyces	sp.	IC Mycosmo, Microbial Culture Collection Ex	988	1	No growth observed	1	SCFA 25 g/L - 1:1:3 only	0	0	0	0	0	0	0	0
EXF-10841	Ustilago maydis	Basidiomycota	Ustilaginomycotina	Ustilaginomycetes	Ustilaginales	Ustilaginaceae	Ustilago	maydis	IC Mycosmo, Microbial Culture Collection Ex	989	1	No growth observed	1	SCFA 25 g/L - 1:1:3 only	0	0	0	0	0	0	0	0
EXF-12311	Vishniacozyma carnescens	Basidiomycota	Agaricomycotina	Tremellomycetes	Tremellales	Bulleribasidiaceae	Vishniacozyma	carnescens	IC Mycosmo, Microbial Culture Collection Ex	990	1	No growth observed	1	SCFA 25 g/L - 1:1:3 only	0	0	0	0	0	0	0	0
EXF-12434	Vishniacozyma carnescens	Basidiomycota	Agaricomycotina	Tremellomycetes	Tremellales	Bulleribasidiaceae	Vishniacozyma	carnescens	IC Mycosmo, Microbial Culture Collection Ex	991	1	No growth observed	1	SCFA 25 g/L - 1:1:3 only	0	0	0	0	0	0	0	0
EXF-12191	Vishniacozyma heimaeyensis	Basidiomycota	Agaricomycotina	Tremellomycetes	Tremellales	Bulleribasidiaceae	Vishniacozyma	heimaeyensis	IC Mycosmo, Microbial Culture Collection Ex	992	1	No growth observed	1	SCFA 25 g/L - 1:1:3 only	0	0	0	0	0	0	0	0
EXF-13813	Vishniacozyma heimaeyensis	Basidiomycota	Agaricomycotina	Tremellomycetes	Tremellales	Bulleribasidiaceae	Vishniacozyma	heimaeyensis	IC Mycosmo, Microbial Culture Collection Ex	993	1	No growth observed	1	SCFA 25 g/L - 1:1:3 only	0	0	0	0	0	0	0	0
EXF-12902	Vishniacozyma sp.	Basidiomycota	Agaricomycotina	Tremellomycetes	Tremellales	Bulleribasidiaceae	Vishniacozyma	sp.	IC Mycosmo, Microbial Culture Collection Ex	994	1	No growth observed	1	SCFA 25 g/L - 1:1:3 only	0	0	0	0	0	0	0	0
EXF-12903	Vishniacozyma sp.	Basidiomycota	Agaricomycotina	Tremellomycetes	Tremellales	Bulleribasidiaceae	Vishniacozyma	sp.	IC Mycosmo, Microbial Culture Collection Ex	995	1	No growth observed	1	SCFA 25 g/L - 1:1:3 only	0	0	0	0	0	0	0	0
EXF-10631	Vishniacozyma taibaiensis	Basidiomycota	Agaricomycotina	Tremellomycetes	Tremellales	Bulleribasidiaceae	Vishniacozyma	taibaiensis	IC Mycosmo, Microbial Culture Collection Ex	996	1	No growth observed	1	SCFA 25 g/L - 1:1:3 only	0	0	0	0	0	0	0	0
EXF-13844	Vishniacozyma tephrensis	Basidiomycota	Agaricomycotina	Tremellomycetes	Tremellales	Bulleribasidiaceae	Vishniacozyma	tephrensis	IC Mycosmo, Microbial Culture Collection Ex	997	1	No growth observed	1	SCFA 25 g/L - 1:1:3 only	0	0	0	0	0	0	0	0
EXF-15330	Vishniacozyma tephrensis	Basidiomycota	Agaricomycotina	Tremellomycetes	Tremellales	Bulleribasidiaceae	Vishniacozyma	tephrensis	IC Mycosmo, Microbial Culture Collection Ex	998	1	No growth observed	1	SCFA 25 g/L - 1:1:3 only	0	0	0	0	0	0	0	0
EXF-12501	Vishniacozyma tephrensis	Basidiomycota	Agaricomycotina	Tremellomycetes	Tremellales	Bulleribasidiaceae	Vishniacozyma	tephrensis	IC Mycosmo, Microbial Culture Collection Ex	999	1	No growth observed	1	SCFA 25 g/L - 1:1:3 only	0	0	0	0	0	0	0	0
EXF-10757	Vishniacozyma victoriae	Basidiomycota	Agaricomycotina	Tremellomycetes	Tremellales	Bulleribasidiaceae	Vishniacozyma	victoriae	IC Mycosmo, Microbial Culture Collection Ex	1000	1	No growth observed	1	SCFA 25 g/L - 1:1:3 only	0	0	0	0	0	0	0	0
EXF-12487	Vishniacozyma victoriae	Basidiomycota	Agaricomycotina	Tremellomycetes	Tremellales	Bulleribasidiaceae	Vishniacozyma	victoriae	IC Mycosmo, Microbial Culture Collection Ex	1001	1	No growth observed	1	SCFA 25 g/L - 1:1:3 only	0	0	0	0	0	0	0	0
EXF-12905	Vishniacozyma victoriae	Basidiomycota	Agaricomycotina	Tremellomycetes	Tremellales	Bulleribasidiaceae	Vishniacozyma	victoriae	IC Mycosmo, Microbial Culture Collection Ex	1002	1	No growth observed	1	SCFA 25 g/L - 1:1:3 only	0	0	0	0	0	0	0	0
EXF-10758	Vishniacozyma victoriae	Basidiomycota	Agaricomycotina	Tremellomycetes	Tremellales	Bulleribasidiaceae	Vishniacozyma	victoriae	IC Mycosmo, Microbial Culture Collection Ex	1003	1	No growth observed	1	SCFA 25 g/L - 1:1:3 only	0	0	0	0	0	0	0	0
EXF-10770	Vishniacozyma victoriae	Basidiomycota	Agaricomycotina	Tremellomycetes	Tremellales	Bulleribasidiaceae	Vishniacozyma	victoriae	IC Mycosmo, Microbial Culture Collection Ex	1004	1	No growth observed	1	SCFA 25 g/L - 1:1:3 only	0	0	0	0	0	0	0	0
EXF-11767	Vishniacozyma victoriae	Basidiomycota	Agaricomycotina	Tremellomycetes	Tremellales	Bulleribasidiaceae	Vishniacozyma	victoriae	IC Mycosmo, Microbial Culture Collection Ex	1005	1	No growth observed	1	SCFA 25 g/L - 1:1:3 only	0	0	0	0	0	0	0	0
EXF-11768	Vishniacozyma victoriae	Basidiomycota	Agaricomycotina	Tremellomycetes	Tremellales	Bulleribasidiaceae	Vishniacozyma	victoriae	IC Mycosmo, Microbial Culture Collection Ex	1006	1	No growth observed	1	SCFA 25 g/L - 1:1:3 only	0	0	0	0	0	0	0	0
EXF-12433	Vishniacozyma victoriae	Basidiomycota	Agaricomycotina	Tremellomycetes	Tremellales	Bulleribasidiaceae	Vishniacozyma	victoriae	IC Mycosmo, Microbial Culture Collection Ex	1007	1	No growth observed	1	SCFA 25 g/L - 1:1:3 only	0	0	0	0	0	0	0	0
EXF-6400	Wickerhamomyces anomalus	Ascomycota	Saccharomycotina	Saccharomycetes	Phaffomycetales	Wickerhamomycetaceae	Wickerhamomyces	anomalus	IC Mycosmo, Microbial Culture Collection Ex	1008	0	/	0	None	0	0	1	0	1	0	1	0
EXF-6504	Wickerhamomyces anomalus	Ascomycota	Saccharomycotina	Saccharomycetes	Phaffomycetales	Wickerhamomycetaceae	Wickerhamomyces	anomalus	IC Mycosmo, Microbial Culture Collection Ex	1009	0	/	0	None	0	0	1	1	1	0	1	0
EXF-9058	Wickerhamomyces anomalus	Ascomycota	Saccharomycotina	Saccharomycetes	Phaffomycetales	Wickerhamomycetaceae	Wickerhamomyces	anomalus	IC Mycosmo, Microbial Culture Collection Ex	1010	0	/	0	None	0	0	1	1	1	0	1	0	Second_Round_Candidate	6266.44	929.598	215.632		23.4648	88.1744	78.0493		10.0118	19.3248	81.1832		717.69				1.23486				2.20437				636.72	5587.34
EXF-6441	Wickerhamomyces anomalus	Ascomycota	Saccharomycotina	Saccharomycetes	Phaffomycetales	Wickerhamomycetaceae	Wickerhamomyces	anomalus	IC Mycosmo, Microbial Culture Collection Ex	1011	0	/	0	None	0	0	1	1	1	0	1	0	Second_Round_Candidate	7807.06	520.516	1339.53		20.0151	102.235	36.4019		11.0468	69.9285	30.7103		1437.08	509.893	569.877		2.17235	7.67313	23.9814		3.66946	38.2583	26.6903		813.502	6144.33
EXF-6442	Wickerhamomyces anomalus	Ascomycota	Saccharomycotina	Saccharomycetes	Phaffomycetales	Wickerhamomycetaceae	Wickerhamomyces	anomalus	IC Mycosmo, Microbial Culture Collection Ex	1012	0	/	0	None	0	0	1	0	1	0	1	0	Second_Round_Candidate	6101.19	610.867	976.827		20.0151	116.675	42.6111		10.3569	64.6164	32.7796		474.888	596.993	257.8		7.37323	12.7488	32.7994		2.74606	36.4114	24.0282		351.646	5312.28
EXF-6443	Wickerhamomyces anomalus	Ascomycota	Saccharomycotina	Saccharomycetes	Phaffomycetales	Wickerhamomycetaceae	Wickerhamomyces	anomalus	IC Mycosmo, Microbial Culture Collection Ex	1013	0	/	0	None	0	0	0	0	1	0	1	0	Second_Round_Candidate	6678.76	560.003	1291.32		20.3601	117.728	46.406		7.94253	67.7559	30.3654		587.087	245.887	574.748		3.63084	19.9053	32.7059		2.31169	32.723	27.9485		1271.8	6832.88
EXF-6459	Wickerhamomyces anomalus	Ascomycota	Saccharomycotina	Saccharomycetes	Phaffomycetales	Wickerhamomycetaceae	Wickerhamomyces	anomalus	IC Mycosmo, Microbial Culture Collection Ex	1014	0	/	0	None	0	0	1	0	1	0	1	0	Second_Round_Candidate	12930.5	2786.44	4559.63		38.9892	36.0569	24.4995		6.90807	23.8097	13.4615		2801.93		2242.68		15.0577		36.9643		1.59555		35.9562		869.614	4198.87
EXF-12821	Wickerhamomyces onychis	Ascomycota	Saccharomycotina	Saccharomycetes	Phaffomycetales	Wickerhamomycetaceae	Wickerhamomyces	onychis	IC Mycosmo, Microbial Culture Collection Ex	1015	0	/	0	None	0	0	1	0	1	0	0	0
EXF-8094	Wickerhamomyces pijperi	Ascomycota	Saccharomycotina	Saccharomycetes	Phaffomycetales	Wickerhamomycetaceae	Wickerhamomyces	pijperi	IC Mycosmo, Microbial Culture Collection Ex	1016	0	/	0	None	0	0	1	1	1	0	0	0
EXF-8098	Wickerhamomyces pijperi	Ascomycota	Saccharomycotina	Saccharomycetes	Phaffomycetales	Wickerhamomycetaceae	Wickerhamomyces	pijperi	IC Mycosmo, Microbial Culture Collection Ex	1017	0	/	0	None	0	0	1	0	1	0	0	0
EXF-7771	Wickerhamomyces anomalus	Ascomycota	Saccharomycotina	Saccharomycetes	Phaffomycetales	Wickerhamomycetaceae	Wickerhamomyces	anomalus	IC Mycosmo, Microbial Culture Collection Ex	1018	0	/	0	None	0	0	1	1	1	0	1	0	Second_Round_Candidate	4665.5		205.907		28.2952		94.7696		7.94253		88.6705		1122.13				4.36698				1.99932				1566.21	3250.13
EXF-8549	Phaffia rhodozyma	Basidiomycota	Agaricomycotina	Tremellomycetes	Cystofilobasidiales	Mrakiaceae	Phaffia	rhodozyma	IC Mycosmo, Microbial Culture Collection Ex	1019	0	/	0	None	0	0	0	0	0	0	0	0
EXF-11762	Yarrowia alimentaria	Ascomycota	Saccharomycotina	Dipodascomycetes	Dipodascales i.s.		Yarrowia	alimentaria	IC Mycosmo, Microbial Culture Collection Ex	1020	1	No growth observed	0	SCFA 25 g/L - all compositions	0	0	0	0	0	0	0	0
EXF-11765	Yarrowia alimentaria	Ascomycota	Saccharomycotina	Dipodascomycetes	Dipodascales i.s.		Yarrowia	alimentaria	IC Mycosmo, Microbial Culture Collection Ex	1021	1	No growth observed	0	SCFA 25 g/L - all compositions	0	0	0	0	0	0	0	0
EXF-11770	Yarrowia alimentaria	Ascomycota	Saccharomycotina	Dipodascomycetes	Dipodascales i.s.		Yarrowia	alimentaria	IC Mycosmo, Microbial Culture Collection Ex	1022	1	No growth observed	0	SCFA 25 g/L - all compositions	0	0	0	0	0	0	0	0
EXF-11772	Yarrowia alimentaria	Ascomycota	Saccharomycotina	Dipodascomycetes	Dipodascales i.s.		Yarrowia	alimentaria	IC Mycosmo, Microbial Culture Collection Ex	1023	1	No growth observed	0	SCFA 25 g/L - all compositions	0	0	0	0	0	0	0	0
EXF-12101	Yarrowia deformans	Ascomycota	Saccharomycotina	Dipodascomycetes	Dipodascales i.s.		Yarrowia	deformans	IC Mycosmo, Microbial Culture Collection Ex	1024	1	3-5 days	1	SCFA 25 g/L - all compositions	1	1	0	0	0	1	1	1	Second_Round_Candidate		545.991	993.415	209.501		33.9934	68.4708	123.609		20.9295	22.0854	46.8227			99.1235	198.404			18.2072	19.1038			14.5352	65.7069	1571.96	1174.58
EXF-1504	Yarrowia galli	Ascomycota	Saccharomycotina	Dipodascomycetes	Dipodascales i.s.		Yarrowia	galli	IC Mycosmo, Microbial Culture Collection Ex	1025	1	3-5 days	1	SCFA 25 g/L - all compositions	1	1	0	0	0	1	1	1	Second_Round_Candidate		1153.62	843.318	890.703		108.009	56.7619	114.85		23.3689	22.0854	30.9783			245.824	60.9424			30.572	16.0818			10.2386	43.0533	3931.41	6217.16
EXF-1446	Yarrowia lipolytica	Ascomycota	Saccharomycotina	Dipodascomycetes	Dipodascales i.s.		Yarrowia	lipolytica	IC Mycosmo, Microbial Culture Collection Ex	1026	1	3-5 days	1	SCFA 25 g/L - all compositions	1	1	0	0	0	1	1	1	Second_Round_Candidate	5447.95	1102.5	4967.05	1800.9	35.5394	103.653	90.9365	122.52	5.87361	18.98	18.98	27.4372	1051.75	1449.77	1031.25	618.285	23.284	47.4865	16.7623	13.1281	0.363588	8.34056	8.3507	38.2916	571.942	5113.42
EXF-11486	Yarrowia lipolytica	Ascomycota	Saccharomycotina	Dipodascomycetes	Dipodascales i.s.		Yarrowia	lipolytica	IC Mycosmo, Microbial Culture Collection Ex	1027	1	3-5 days	0	SCFA 25 g/L - all compositions	0	1	0	0	0	0	1	0	Second_Round_Candidate	6531.41	705.513	1628.57	1046.72	32.7796	32.6072	32.9522	90.5909	6.90807	19.6699	19.5127	69.7012	1534.71		821.299		2.76679		35.4754		3.20482		3.18793		1445.28	2798.17
EXF-11732	Yarrowia lipolytica	Ascomycota	Saccharomycotina	Dipodascomycetes	Dipodascales i.s.		Yarrowia	lipolytica	IC Mycosmo, Microbial Culture Collection Ex	1028	1	3-5 days	1	SCFA 25 g/L - all compositions	1	1	0	0	0	1	1	1	Second_Round_Candidate	4355.92	1671.25	2102.25	1588.94	35.1945	105.047	58.487	1.56251	4.83915	17.255	12.7717	55.8994	517.641	804.943	304.83	686.462	18.1309	35.6549	23.3194	62.7829	2.41126	6.14849	5.88396	28.2776	413.72	2861.58
EXF-9505	Yarrowia lipolytica	Ascomycota	Saccharomycotina	Dipodascomycetes	Dipodascales i.s.		Yarrowia	lipolytica	IC Mycosmo, Microbial Culture Collection Ex	1029	1	3-5 days	1	SCFA 25 g/L - all compositions	1	1	0	0	0	1	1	1	Second_Round_Candidate	2269.79	1446.89	1519.78	1809.67	45.1985	105.744	58.1419	84.3768	4.83915	20.7053	8.97728	57.9694	253.724	475.509	186.303	271.687	12.0773	13.4474	33.1369	24.6007	3.90843	10.4362	6.51274	27.322	3061.13	3882.56
EXF-4848	Yarrowia lipolytica	Ascomycota	Saccharomycotina	Dipodascomycetes	Dipodascales i.s.		Yarrowia	lipolytica	IC Mycosmo, Microbial Culture Collection Ex	1030	1	3-5 days	1	SCFA 25 g/L - all compositions	1	1	0	0	0	1	1	1	Second_Round_Candidate	4017.43	762.586	1933.99	1719.18	45.1985	71.5994	90.5909	94.3043	5.87361	28.9923	15.5305	14.6766	1085.04	921.039	997.464	830.939	21.0283	26.2626	13.3709	53.0318	3.54884	20.3086	14.625	20.2455	1224.2	2177.03
EXF-8413	Yarrowia lipolytica	Ascomycota	Saccharomycotina	Dipodascomycetes	Dipodascales i.s.		Yarrowia	lipolytica	IC Mycosmo, Microbial Culture Collection Ex	1031	1	3-5 days	1	SCFA 25 g/L - all compositions	1	1	0	0	0	1	1	1	Second_Round_Candidate	2705.76	1071.69	830.185	1312.69	38.6442	108.437	80.2336	115.611	5.58739	30.0184	33.8145	17.5978	1048.77	439.354	458.597	418.881	10.1787	23.2705	24.1641	25.532	1.75351	14.3327	18.1543	24.3767	1376.97	5180.68
EXF-8418	Yarrowia lipolytica	Ascomycota	Saccharomycotina	Dipodascomycetes	Dipodascales i.s.		Yarrowia	lipolytica	IC Mycosmo, Microbial Culture Collection Ex	1032	1	3-5 days	1	SCFA 25 g/L - all compositions	1	1	0	0	0	1	1	1	Second_Round_Candidate	2509.15	1322.36	1154.33	1802.05	40.3689	114.109	78.5081	117.889	6.1155	36.2294	23.3689	16.933	492.4	564.616	956.85	635.208	16.3184	32.677	27.8686	17.4219	2.05584	11.65	15.081	23.4365	877.277	1114.4
EXF-6239	Yarrowia lipolytica	Ascomycota	Saccharomycotina	Dipodascomycetes	Dipodascales i.s.		Yarrowia	lipolytica	IC Mycosmo, Microbial Culture Collection Ex	1033	1	3-5 days	1	SCFA 25 g/L - all compositions	1	1	0	0	0	1	1	1	Second_Round_Candidate	6314.09	1487.08	2855.48	1940.82	23.1199	110.274	36.0569	110.1	5.52879	14.8408	10.4741	40.6868	2827.87	1604.52	589.283	370.657	6.10937	20.6132	41.6125	26.0734	0.974583	4.78866	11.7962	25.3963	3790.31	3790.31
EXF-9502	Yarrowia lipolytica	Ascomycota	Saccharomycotina	Dipodascomycetes	Dipodascales i.s.		Yarrowia	lipolytica	IC Mycosmo, Microbial Culture Collection Ex	1034	1	3-5 days	1	SCFA 25 g/L - all compositions	1	1	0	0	0	1	1	1	Second_Round_Candidate	5856.51	1464.8	1195.57	1749.06	33.8145	105.047	61.5927	117.89	5.18397	25.5344	15.5305	27.882	1751.08	810.487	743.585	55.0889	19.7737	41.4895	22.1641	10.2777	2.08143	15.0273	9.01484	39.1671	623.344	3705.31
EXF-8861	Yarrowia lipolytica	Ascomycota	Saccharomycotina	Dipodascomycetes	Dipodascales i.s.		Yarrowia	lipolytica	IC Mycosmo, Microbial Culture Collection Ex	1035	1	3-5 days	1	SCFA 25 g/L - all compositions	1	1	0	0	0	1	1	1	Second_Round_Candidate	5251.88	1796.54	2527.38	1897.4	29.6753	94.0728	31.2275	90.2454	5.18397	10.0118	0.355279	59.0043	1327.72	664.117	315.346	752.472	16.7683	46.7985	46.934	34.3211	2.28987	7.14539	9.4626	31.9706	1682.18	4107.97
EXF-9380	Yarrowia lipolytica	Ascomycota	Saccharomycotina	Dipodascomycetes	Dipodascales i.s.		Yarrowia	lipolytica	IC Mycosmo, Microbial Culture Collection Ex	1036	1	3-5 days	1	SCFA 25 g/L - all compositions	1	1	0	0	0	1	1	1	Second_Round_Candidate	4453.44	866.319	1294.69	1019.55	31.4	99.6469	61.9377	93.5272	5.52879	29.7892	14.1512	39.2881	1896.14	724.424	105.13	579.887	11.109	32.1358	24.6041	26.2453	0.515548	17.5875	6.5189	34.6555	4427.15	5899.7
EXF-17398	Yarrowia lipolytica	Ascomycota	Saccharomycotina	Dipodascomycetes	Dipodascales i.s.		Yarrowia	lipolytica	IC Mycosmo, Microbial Culture Collection Ex	1037	1	3-5 days	1	SCFA 25 g/L - all compositions	1	1	0	0	0	1	1	1	Second_Round_Candidate	5290.26	1023.06	1842.65	1473.06	31.0551	111.668	62.2828	79.8886	5.52879	15.6963	12.0819	36.4636	1570.25	1061.73	200.707	259.257	16.0827	47.6122	25.3859	41.43	0.805591	3.30915	7.05554	30.3152	3930.53	7655.96
EXF-11735	Yarrowia lipolytica	Ascomycota	Saccharomycotina	Dipodascomycetes	Dipodascales i.s.		Yarrowia	lipolytica	IC Mycosmo, Microbial Culture Collection Ex	1038	1	3-5 days	1	SCFA 25 g/L - all compositions	1	1	0	0	0	1	1	1	Second_Round_Candidate	3958.12	1171.05	1825.78	1729.89	25.8795	94.0728	65.0437	114.96	5.52879	15.9624	17.255	9.35848	2268.53	1227.17	417.855	636.698	17.5548	17.0411	25.2037	26.8283	0.794343	0.0887828	8.65641	12.7245	737.1	3082.2
EXF-11879	Yarrowia lipolytica	Ascomycota	Saccharomycotina	Dipodascomycetes	Dipodascales i.s.		Yarrowia	lipolytica	IC Mycosmo, Microbial Culture Collection Ex	1039	1	3-5 days	1	SCFA 25 g/L - all compositions	1	1	0	0	0	1	1	1	Second_Round_Candidate	4891.42	1311.31	1905.68	1191.98	36.4285	96.6858	68.4936	98.9472	5.18397	17.0278	10.4741	36.3324	1433.46	1052.58	463.095	710.856	11.363	46.3388	28.2906	19.6526	1.07344	3.38451	7.116	28.3623	3278.74	3278.74
EXF-11946	Yarrowia lipolytica	Ascomycota	Saccharomycotina	Dipodascomycetes	Dipodascales i.s.		Yarrowia	lipolytica	IC Mycosmo, Microbial Culture Collection Ex	1040	1	3-5 days	1	SCFA 25 g/L - all compositions	1	1	0	0	0	1	1	1	Second_Round_Candidate	3866.83	1120.82	1549.3	1005.29	41.4036	109.229	72.2896	90.2454	4.52361	15.5305	13.4615	50.033	923.67	808.284	494.084	425.058	16.4437	44.2512	30.5199	36.497	2.48566	8.54009	8.16881	27.0408	2697.23	3600.15
EXF-11947	Yarrowia lipolytica	Ascomycota	Saccharomycotina	Dipodascomycetes	Dipodascales i.s.		Yarrowia	lipolytica	IC Mycosmo, Microbial Culture Collection Ex	1041	1	3-5 days	1	SCFA 25 g/L - all compositions	1	1	0	0	0	1	1	1	Second_Round_Candidate	3938.23	1498.12	2392.5	1404.15	42.0936	98.2536	72.2896	90.9365	4.83915	18.2897	0.0104619	38.554	1675.02	768.22	2609.86	1026.26	23.3856	26.6332	29.1883	22.6289	2.91307	6.97497	11.4391	32.2992	816.518	2935.68
EXF-12110	Yarrowia lipolytica	Ascomycota	Saccharomycotina	Dipodascomycetes	Dipodascales i.s.		Yarrowia	lipolytica	IC Mycosmo, Microbial Culture Collection Ex	1042	1	3-5 days	1	SCFA 25 g/L - all compositions	1	1	0	0	0	1	1	1	Second_Round_Candidate	3752.95	582.118	1762.43	1163.07	41.4036	74.4337	75.7434	80.5786	5.87361	22.8766	8.63241	14.6308	1132.48	915.936	486.331	547.88	22.9788	26.6328	27.9219	24.6369	1.09901	8.00943	4.79894	23.2032	109.63	2280.67
EXF-914	Zalaria obscura	Ascomycota	Pezizomycotina	Dothideomycetes	Dothideales	Zalariaceae	Zalaria	obscura	IC Mycosmo, Microbial Culture Collection Ex	1043	0	/	0	None	0	0	0	0	0	0	0	0
EXF-7204	Zygotorulaspora florentina	Ascomycota	Saccharomycotina	Saccharomycetes	Saccharomycetales	Saccharomycetaceae	Zygotorulaspora	florentina	IC Mycosmo, Microbial Culture Collection Ex	1044	0	/	0	None	0	0	0	0	0	0	0	0
EXF-8577	Zygotorulaspora florentina	Ascomycota	Saccharomycotina	Saccharomycetes	Saccharomycetales	Saccharomycetaceae	Zygotorulaspora	florentina	IC Mycosmo, Microbial Culture Collection Ex	1045	0	/	0	None	0	0	0	0	0	0	0	0
EXF-4860	Zygosaccharomyces bailii	Ascomycota	Saccharomycotina	Saccharomycetes	Saccharomycetales	Saccharomycetaceae	Zygosaccharomyces	bailii	IC Mycosmo, Microbial Culture Collection Ex	1046	1	No growth observed	1	SCFA 25 g/L - 1:1:3 only	0	0	0	0	0	0	0	0
EXF-7317	Zygosaccharomyces bailii	Ascomycota	Saccharomycotina	Saccharomycetes	Saccharomycetales	Saccharomycetaceae	Zygosaccharomyces	bailii	IC Mycosmo, Microbial Culture Collection Ex	1047	0	/	0	None	0	0	0	0	0	0	0	0
EXF-7787	Zygosaccharomyces bailii	Ascomycota	Saccharomycotina	Saccharomycetes	Saccharomycetales	Saccharomycetaceae	Zygosaccharomyces	bailii	IC Mycosmo, Microbial Culture Collection Ex	1048	0	/	0	None	0	0	0	0	0	0	0	0
EXF-4873	Zygosaccharomyces bisporus	Ascomycota	Saccharomycotina	Saccharomycetes	Saccharomycetales	Saccharomycetaceae	Zygosaccharomyces	bisporus	IC Mycosmo, Microbial Culture Collection Ex	1049	1	No growth observed	1	SCFA 25 g/L - 1:1:3 only	0	0	0	0	0	0	0	0
EXF-7398	Zygosaccharomyces bisporus	Ascomycota	Saccharomycotina	Saccharomycetes	Saccharomycetales	Saccharomycetaceae	Zygosaccharomyces	bisporus	IC Mycosmo, Microbial Culture Collection Ex	1050	0	/	0	None	0	0	0	0	0	0	0	0
EXF-3770	Zygosaccharomyces mellis	Ascomycota	Saccharomycotina	Saccharomycetes	Saccharomycetales	Saccharomycetaceae	Zygosaccharomyces	mellis	IC Mycosmo, Microbial Culture Collection Ex	1051	1	No growth observed	1	SCFA 25 g/L - 1:1:3 only	0	0	0	0	0	0	0	0
EXF-5265	Zygosaccharomyces mellis	Ascomycota	Saccharomycotina	Saccharomycetes	Saccharomycetales	Saccharomycetaceae	Zygosaccharomyces	mellis	IC Mycosmo, Microbial Culture Collection Ex	1052	1	No growth observed	1	SCFA 25 g/L - 1:1:3 only	0	0	0	0	0	0	0	0
EXF-15692	Zygosaccharomyces parabailii	Ascomycota	Saccharomycotina	Saccharomycetes	Saccharomycetales	Saccharomycetaceae	Zygosaccharomyces	parabailii	IC Mycosmo, Microbial Culture Collection Ex	1053	0	/	0	None	0	0	0	0	0	0	0	0
EXF-4857	Zygosaccharomyces rouxii	Ascomycota	Saccharomycotina	Saccharomycetes	Saccharomycetales	Saccharomycetaceae	Zygosaccharomyces	rouxii	IC Mycosmo, Microbial Culture Collection Ex	1054	0	/	0	None	0	0	0	0	0	0	0	0
EXF-10228	Zygosaccharomyces rouxii	Ascomycota	Saccharomycotina	Saccharomycetes	Saccharomycetales	Saccharomycetaceae	Zygosaccharomyces	rouxii	IC Mycosmo, Microbial Culture Collection Ex	1055	1	No growth observed	1	SCFA 25 g/L - 1:1:3 only	0	0	0	0	0	0	0	0
EXF-10610	Zygosaccharomyces rouxii	Ascomycota	Saccharomycotina	Saccharomycetes	Saccharomycetales	Saccharomycetaceae	Zygosaccharomyces	rouxii	IC Mycosmo, Microbial Culture Collection Ex	1056	1	No growth observed	1	SCFA 25 g/L - 1:1:3 only	0	0	0	0	0	0	0	0
ZIM2833	Saccharomyces paradoxus	Ascomycota	Saccharomycotina	Saccharomycetes	Saccharomycetales	Saccharomycetaceae	Saccharomyces	paradoxus	IC Collection of Industrial Microorganisms (ZIM)	ZIM2833	0	/	0	None	0	0	0	0	1	0	0	0
ZIM3063	Saccharomyces paradoxus	Ascomycota	Saccharomycotina	Saccharomycetes	Saccharomycetales	Saccharomycetaceae	Saccharomyces	paradoxus	IC Collection of Industrial Microorganisms (ZIM)	ZIM3063	0	/	0	None	0	0	0	0	0	0	0	0
ZIM3124	Saccharomyces cerevisiae	Ascomycota	Saccharomycotina	Saccharomycetes	Saccharomycetales	Saccharomycetaceae	Saccharomyces	cerevisiae	IC Collection of Industrial Microorganisms (ZIM)	ZIM3124	0	/	0	None	0	0	0	0	0	0	0	0
ZIM3210	Saccharomyces kudriavzevii	Ascomycota	Saccharomycotina	Saccharomycetes	Saccharomycetales	Saccharomycetaceae	Saccharomyces	kudriavzevii	IC Collection of Industrial Microorganisms (ZIM)	ZIM3210	0	/	0	None	0	0	0	0	0	0	0	0
ZIM2987	Saccharomyces kudriavzevii	Ascomycota	Saccharomycotina	Saccharomycetes	Saccharomycetales	Saccharomycetaceae	Saccharomyces	kudriavzevii	IC Collection of Industrial Microorganisms (ZIM)	ZIM2987	0	/	0	None	0	0	0	0	0	0	0	0
ZIM3130	Saccharomyces cerevisiae	Ascomycota	Saccharomycotina	Saccharomycetes	Saccharomycetales	Saccharomycetaceae	Saccharomyces	cerevisiae	IC Collection of Industrial Microorganisms (ZIM)	ZIM3130	0	/	0	None	0	0	0	0	0	0	0	0
ZIM1860	Saccharomyces cerevisiae	Ascomycota	Saccharomycotina	Saccharomycetes	Saccharomycetales	Saccharomycetaceae	Saccharomyces	cerevisiae	IC Collection of Industrial Microorganisms (ZIM)	ZIM1860	0	/	0	None	0	0	0	0	0	0	0	0
ZIM2840	Saccharomyces cerevisiae	Ascomycota	Saccharomycotina	Saccharomycetes	Saccharomycetales	Saccharomycetaceae	Saccharomyces	cerevisiae	IC Collection of Industrial Microorganisms (ZIM)	ZIM2840	0	/	0	None	0	0	0	0	0	0	0	0
ZIM3003	Saccharomyces cerevisiae	Ascomycota	Saccharomycotina	Saccharomycetes	Saccharomycetales	Saccharomycetaceae	Saccharomyces	cerevisiae	IC Collection of Industrial Microorganisms (ZIM)	ZIM3003	0	/	0	None	0	0	0	0	0	0	0	0
ZIM3067	Saccharomyces paradoxus	Ascomycota	Saccharomycotina	Saccharomycetes	Saccharomycetales	Saccharomycetaceae	Saccharomyces	paradoxus	IC Collection of Industrial Microorganisms (ZIM)	ZIM3067	0	/	0	None	0	0	0	0	0	0	0	0
ZIM3128	Saccharomyces paradoxus	Ascomycota	Saccharomycotina	Saccharomycetes	Saccharomycetales	Saccharomycetaceae	Saccharomyces	paradoxus	IC Collection of Industrial Microorganisms (ZIM)	ZIM3128	0	/	0	None	0	0	0	0	0	0	0	0
ZIM3211	Saccharomyces paradoxus	Ascomycota	Saccharomycotina	Saccharomycetes	Saccharomycetales	Saccharomycetaceae	Saccharomyces	paradoxus	IC Collection of Industrial Microorganisms (ZIM)	ZIM3211	0	/	0	None	0	0	0	0	0	0	0	0
ZIM2989	Saccharomyces paradoxus	Ascomycota	Saccharomycotina	Saccharomycetes	Saccharomycetales	Saccharomycetaceae	Saccharomyces	paradoxus	IC Collection of Industrial Microorganisms (ZIM)	ZIM2989	0	/	0	None	0	0	0	0	0	0	0	0
ZIM3145	Saccharomyces kudriavzevii	Ascomycota	Saccharomycotina	Saccharomycetes	Saccharomycetales	Saccharomycetaceae	Saccharomyces	kudriavzevii	IC Collection of Industrial Microorganisms (ZIM)	ZIM3145	0	/	0	None	0	0	0	0	0	0	0	0
ZIM2247	Saccharomyces cerevisiae	Ascomycota	Saccharomycotina	Saccharomycetes	Saccharomycetales	Saccharomycetaceae	Saccharomyces	cerevisiae	IC Collection of Industrial Microorganisms (ZIM)	ZIM2247	0	/	0	None	0	0	0	0	0	0	0	0
ZIM2875	Saccharomyces cerevisiae	Ascomycota	Saccharomycotina	Saccharomycetes	Saccharomycetales	Saccharomycetaceae	Saccharomyces	cerevisiae	IC Collection of Industrial Microorganisms (ZIM)	ZIM2875	0	/	0	None	0	0	0	0	0	0	0	0
ZIM3004	Saccharomyces kudriavzevii	Ascomycota	Saccharomycotina	Saccharomycetes	Saccharomycetales	Saccharomycetaceae	Saccharomyces	kudriavzevii	IC Collection of Industrial Microorganisms (ZIM)	ZIM3004	0	/	0	None	0	0	0	0	0	0	0	0
ZIM3072	Saccharomyces paradoxus	Ascomycota	Saccharomycotina	Saccharomycetes	Saccharomycetales	Saccharomycetaceae	Saccharomyces	paradoxus	IC Collection of Industrial Microorganisms (ZIM)	ZIM3072	0	/	0	None	0	0	0	0	0	0	0	0
ZIM3137	Saccharomyces kudriavzevii	Ascomycota	Saccharomycotina	Saccharomycetes	Saccharomycetales	Saccharomycetaceae	Saccharomyces	kudriavzevii	IC Collection of Industrial Microorganisms (ZIM)	ZIM3137	0	/	0	None	0	0	0	0	0	0	0	0
ZIM3001	Saccharomyces paradoxus	Ascomycota	Saccharomycotina	Saccharomycetes	Saccharomycetales	Saccharomycetaceae	Saccharomyces	paradoxus	IC Collection of Industrial Microorganisms (ZIM)	ZIM3001	0	/	0	None	0	0	0	0	0	0	0	0
ZIM3151	Saccharomyces paradoxus	Ascomycota	Saccharomycotina	Saccharomycetes	Saccharomycetales	Saccharomycetaceae	Saccharomyces	paradoxus	IC Collection of Industrial Microorganisms (ZIM)	ZIM3151	0	/	0	None	0	0	0	0	0	0	0	0
ZIM2260	Saccharomyces cerevisiae	Ascomycota	Saccharomycotina	Saccharomycetes	Saccharomycetales	Saccharomycetaceae	Saccharomyces	cerevisiae	IC Collection of Industrial Microorganisms (ZIM)	ZIM2260	0	/	0	None	0	0	0	0	0	0	0	0
ZIM2892	Saccharomyces cerevisiae	Ascomycota	Saccharomycotina	Saccharomycetes	Saccharomycetales	Saccharomycetaceae	Saccharomyces	cerevisiae	IC Collection of Industrial Microorganisms (ZIM)	ZIM2892	0	/	0	None	0	0	0	0	0	0	0	0
ZIM3008	Saccharomyces kudriavzevii	Ascomycota	Saccharomycotina	Saccharomycetes	Saccharomycetales	Saccharomycetaceae	Saccharomyces	kudriavzevii	IC Collection of Industrial Microorganisms (ZIM)	ZIM3008	0	/	0	None	0	0	0	0	0	0	0	0
ZIM3073	Saccharomyces paradoxus	Ascomycota	Saccharomycotina	Saccharomycetes	Saccharomycetales	Saccharomycetaceae	Saccharomyces	paradoxus	IC Collection of Industrial Microorganisms (ZIM)	ZIM3073	0	/	0	None	0	0	0	0	0	0	0	0
ZIM3162	Saccharomyces paradoxus	Ascomycota	Saccharomycotina	Saccharomycetes	Saccharomycetales	Saccharomycetaceae	Saccharomyces	paradoxus	IC Collection of Industrial Microorganisms (ZIM)	ZIM3162	0	/	0	None	0	0	0	0	0	0	0	0
ZIM3213	Saccharomyces cerevisiae	Ascomycota	Saccharomycotina	Saccharomycetes	Saccharomycetales	Saccharomycetaceae	Saccharomyces	cerevisiae	IC Collection of Industrial Microorganisms (ZIM)	ZIM3213	0	/	0	None	0	0	0	0	0	0	0	0
ZIM3002	Saccharomyces cerevisiae	Ascomycota	Saccharomycotina	Saccharomycetes	Saccharomycetales	Saccharomycetaceae	Saccharomyces	cerevisiae	IC Collection of Industrial Microorganisms (ZIM)	ZIM3002	0	/	0	None	0	0	0	0	0	0	0	0
ZIM3176	Saccharomyces paradoxus	Ascomycota	Saccharomycotina	Saccharomycetes	Saccharomycetales	Saccharomycetaceae	Saccharomyces	paradoxus	IC Collection of Industrial Microorganisms (ZIM)	ZIM3176	0	/	0	None	0	0	0	0	0	0	0	0
ZIM2274	Saccharomyces cerevisiae	Ascomycota	Saccharomycotina	Saccharomycetes	Saccharomycetales	Saccharomycetaceae	Saccharomyces	cerevisiae	IC Collection of Industrial Microorganisms (ZIM)	ZIM2274	0	/	0	None	0	0	0	0	0	0	0	0
ZIM2894	Saccharomyces cerevisiae	Ascomycota	Saccharomycotina	Saccharomycetes	Saccharomycetales	Saccharomycetaceae	Saccharomyces	cerevisiae	IC Collection of Industrial Microorganisms (ZIM)	ZIM2894	0	/	0	None	0	0	0	0	0	0	0	0
ZIM3076	Saccharomyces cerevisiae	Ascomycota	Saccharomycotina	Saccharomycetes	Saccharomycetales	Saccharomycetaceae	Saccharomyces	cerevisiae	IC Collection of Industrial Microorganisms (ZIM)	ZIM3076	0	/	0	None	0	0	0	0	0	0	0	0
ZIM3163	Saccharomyces cerevisiae	Ascomycota	Saccharomycotina	Saccharomycetes	Saccharomycetales	Saccharomycetaceae	Saccharomyces	cerevisiae	IC Collection of Industrial Microorganisms (ZIM)	ZIM3163	0	/	0	None	0	0	0	0	0	0	0	0
ZIM3217	Saccharomyces cerevisiae	Ascomycota	Saccharomycotina	Saccharomycetes	Saccharomycetales	Saccharomycetaceae	Saccharomyces	cerevisiae	IC Collection of Industrial Microorganisms (ZIM)	ZIM3217	0	/	0	None	0	0	0	0	0	0	0	0
ZIM3018	Saccharomyces paradoxus	Ascomycota	Saccharomycotina	Saccharomycetes	Saccharomycetales	Saccharomycetaceae	Saccharomyces	paradoxus	IC Collection of Industrial Microorganisms (ZIM)	ZIM3018	0	/	0	None	0	0	0	0	0	0	0	0
ZIM2440	Saccharomyces cerevisiae	Ascomycota	Saccharomycotina	Saccharomycetes	Saccharomycetales	Saccharomycetaceae	Saccharomyces	cerevisiae	IC Collection of Industrial Microorganisms (ZIM)	ZIM2440	0	/	0	None	0	0	0	0	0	0	0	0
ZIM2913	Saccharomyces cerevisiae	Ascomycota	Saccharomycotina	Saccharomycetes	Saccharomycetales	Saccharomycetaceae	Saccharomyces	cerevisiae	IC Collection of Industrial Microorganisms (ZIM)	ZIM2913	0	/	0	None	0	0	0	0	0	0	0	0
ZIM3015	Saccharomyces paradoxus	Ascomycota	Saccharomycotina	Saccharomycetes	Saccharomycetales	Saccharomycetaceae	Saccharomyces	paradoxus	IC Collection of Industrial Microorganisms (ZIM)	ZIM3015	0	/	0	None	0	0	0	0	0	0	0	0
ZIM3077	Saccharomyces paradoxus	Ascomycota	Saccharomycotina	Saccharomycetes	Saccharomycetales	Saccharomycetaceae	Saccharomyces	paradoxus	IC Collection of Industrial Microorganisms (ZIM)	ZIM3077	0	/	0	None	0	0	0	0	0	0	0	0
ZIM3168	Saccharomyces kudriavzevii	Ascomycota	Saccharomycotina	Saccharomycetes	Saccharomycetales	Saccharomycetaceae	Saccharomyces	kudriavzevii	IC Collection of Industrial Microorganisms (ZIM)	ZIM3168	0	/	0	None	0	0	0	0	0	0	0	0
ZIM3312	Saccharomyces kudriavzevii	Ascomycota	Saccharomycotina	Saccharomycetes	Saccharomycetales	Saccharomycetaceae	Saccharomyces	kudriavzevii	IC Collection of Industrial Microorganisms (ZIM)	ZIM3312	0	/	0	None	0	0	0	0	0	0	0	0
ZIM3037	Saccharomyces cerevisiae	Ascomycota	Saccharomycotina	Saccharomycetes	Saccharomycetales	Saccharomycetaceae	Saccharomyces	cerevisiae	IC Collection of Industrial Microorganisms (ZIM)	ZIM3037	0	/	0	None	0	0	0	0	0	0	0	0
ZIM3221	Saccharomyces cerevisiae	Ascomycota	Saccharomycotina	Saccharomycetes	Saccharomycetales	Saccharomycetaceae	Saccharomyces	cerevisiae	IC Collection of Industrial Microorganisms (ZIM)	ZIM3221	0	/	0	None	0	0	0	0	0	0	0	0
ZIM2555	Saccharomyces cerevisiae	Ascomycota	Saccharomycotina	Saccharomycetes	Saccharomycetales	Saccharomycetaceae	Saccharomyces	cerevisiae	IC Collection of Industrial Microorganisms (ZIM)	ZIM2555	0	/	0	None	0	0	0	0	0	0	1	0
ZIM2922	Saccharomyces paradoxus	Ascomycota	Saccharomycotina	Saccharomycetes	Saccharomycetales	Saccharomycetaceae	Saccharomyces	paradoxus	IC Collection of Industrial Microorganisms (ZIM)	ZIM2922	0	/	0	None	0	0	0	0	0	0	0	0
ZIM3019	Saccharomyces paradoxus	Ascomycota	Saccharomycotina	Saccharomycetes	Saccharomycetales	Saccharomycetaceae	Saccharomyces	paradoxus	IC Collection of Industrial Microorganisms (ZIM)	ZIM3019	0	/	0	None	0	0	0	0	0	0	0	0
ZIM3084	Saccharomyces paradoxus	Ascomycota	Saccharomycotina	Saccharomycetes	Saccharomycetales	Saccharomycetaceae	Saccharomyces	paradoxus	IC Collection of Industrial Microorganisms (ZIM)	ZIM3084	0	/	0	None	0	0	0	0	0	0	0	0
ZIM3169	Saccharomyces paradoxus	Ascomycota	Saccharomycotina	Saccharomycetes	Saccharomycetales	Saccharomycetaceae	Saccharomyces	paradoxus	IC Collection of Industrial Microorganisms (ZIM)	ZIM3169	0	/	0	None	0	0	0	0	0	0	0	0
ZIM3364	Saccharomyces cerevisiae	Ascomycota	Saccharomycotina	Saccharomycetes	Saccharomycetales	Saccharomycetaceae	Saccharomyces	cerevisiae	IC Collection of Industrial Microorganisms (ZIM)	ZIM3364	0	/	0	None	0	0	0	0	0	0	0	0
ZIM3038	Saccharomyces paradoxus	Ascomycota	Saccharomycotina	Saccharomycetes	Saccharomycetales	Saccharomycetaceae	Saccharomyces	paradoxus	IC Collection of Industrial Microorganisms (ZIM)	ZIM3038	0	/	0	None	0	0	0	0	0	0	0	0
ZIM3375	Saccharomyces cerevisiae	Ascomycota	Saccharomycotina	Saccharomycetes	Saccharomycetales	Saccharomycetaceae	Saccharomyces	cerevisiae	IC Collection of Industrial Microorganisms (ZIM)	ZIM3375	0	/	0	None	0	0	0	0	0	0	0	0
ZIM2561	Saccharomyces cerevisiae	Ascomycota	Saccharomycotina	Saccharomycetes	Saccharomycetales	Saccharomycetaceae	Saccharomyces	cerevisiae	IC Collection of Industrial Microorganisms (ZIM)	ZIM2561	0	/	0	None	0	0	0	0	0	0	0	0
ZIM3039	Saccharomyces paradoxus	Ascomycota	Saccharomycotina	Saccharomycetes	Saccharomycetales	Saccharomycetaceae	Saccharomyces	paradoxus	IC Collection of Industrial Microorganisms (ZIM)	ZIM3039	0	/	0	None	0	0	0	0	0	0	0	0
ZIM3088	Saccharomyces paradoxus	Ascomycota	Saccharomycotina	Saccharomycetes	Saccharomycetales	Saccharomycetaceae	Saccharomyces	paradoxus	IC Collection of Industrial Microorganisms (ZIM)	ZIM3088	0	/	0	None	0	0	0	0	0	0	0	0
ZIM3172	Saccharomyces kudriavzevii	Ascomycota	Saccharomycotina	Saccharomycetes	Saccharomycetales	Saccharomycetaceae	Saccharomyces	kudriavzevii	IC Collection of Industrial Microorganisms (ZIM)	ZIM3172	0	/	0	None	0	0	0	0	0	0	0	0
ZIM3411	Saccharomyces cerevisiae	Ascomycota	Saccharomycotina	Saccharomycetes	Saccharomycetales	Saccharomycetaceae	Saccharomyces	cerevisiae	IC Collection of Industrial Microorganisms (ZIM)	ZIM3411	0	/	0	None	0	0	0	0	0	0	0	0
ZIM3086	Saccharomyces paradoxus	Ascomycota	Saccharomycotina	Saccharomycetes	Saccharomycetales	Saccharomycetaceae	Saccharomyces	paradoxus	IC Collection of Industrial Microorganisms (ZIM)	ZIM3086	0	/	0	None	0	0	0	0	0	0	0	0
ZIM3396	Saccharomyces cerevisiae	Ascomycota	Saccharomycotina	Saccharomycetes	Saccharomycetales	Saccharomycetaceae	Saccharomyces	cerevisiae	IC Collection of Industrial Microorganisms (ZIM)	ZIM3396	0	/	0	None	0	0	0	0	0	0	0	0
ZIM3418	Saccharomyces cerevisiae	Ascomycota	Saccharomycotina	Saccharomycetes	Saccharomycetales	Saccharomycetaceae	Saccharomyces	cerevisiae	IC Collection of Industrial Microorganisms (ZIM)	ZIM3418	0	/	0	None	0	0	0	0	0	0	0	0
ZIM2934	Saccharomyces kudriavzevii	Ascomycota	Saccharomycotina	Saccharomycetes	Saccharomycetales	Saccharomycetaceae	Saccharomyces	kudriavzevii	IC Collection of Industrial Microorganisms (ZIM)	ZIM2934	0	/	0	None	0	0	0	0	0	0	0	0
ZIM3045	Saccharomyces paradoxus	Ascomycota	Saccharomycotina	Saccharomycetes	Saccharomycetales	Saccharomycetaceae	Saccharomyces	paradoxus	IC Collection of Industrial Microorganisms (ZIM)	ZIM3045	0	/	0	None	0	0	0	0	0	0	0	0
ZIM3094	Saccharomyces kudriavzevii	Ascomycota	Saccharomycotina	Saccharomycetes	Saccharomycetales	Saccharomycetaceae	Saccharomyces	kudriavzevii	IC Collection of Industrial Microorganisms (ZIM)	ZIM3094	0	/	0	None	0	0	0	0	0	0	0	0
ZIM3185	Saccharomyces kudriavzevii	Ascomycota	Saccharomycotina	Saccharomycetes	Saccharomycetales	Saccharomycetaceae	Saccharomyces	kudriavzevii	IC Collection of Industrial Microorganisms (ZIM)	ZIM3185	0	/	0	None	0	0	0	0	0	0	0	0
ZIM3431	Saccharomyces cerevisiae	Ascomycota	Saccharomycotina	Saccharomycetes	Saccharomycetales	Saccharomycetaceae	Saccharomyces	cerevisiae	IC Collection of Industrial Microorganisms (ZIM)	ZIM3431	0	/	0	None	0	0	0	0	0	0	0	0
ZIM3448	Saccharomyces cerevisiae	Ascomycota	Saccharomycotina	Saccharomycetes	Saccharomycetales	Saccharomycetaceae	Saccharomyces	cerevisiae	IC Collection of Industrial Microorganisms (ZIM)	ZIM3448	0	/	0	None	0	0	0	0	0	0	0	0
ZIM2936	Saccharomyces paradoxus	Ascomycota	Saccharomycotina	Saccharomycetes	Saccharomycetales	Saccharomycetaceae	Saccharomyces	paradoxus	IC Collection of Industrial Microorganisms (ZIM)	ZIM2936	0	/	0	None	0	0	0	0	0	0	0	0
ZIM3047	Saccharomyces paradoxus	Ascomycota	Saccharomycotina	Saccharomycetes	Saccharomycetales	Saccharomycetaceae	Saccharomyces	paradoxus	IC Collection of Industrial Microorganisms (ZIM)	ZIM3047	0	/	0	None	0	0	0	0	0	0	0	0
ZIM3095	Saccharomyces paradoxus	Ascomycota	Saccharomycotina	Saccharomycetes	Saccharomycetales	Saccharomycetaceae	Saccharomyces	paradoxus	IC Collection of Industrial Microorganisms (ZIM)	ZIM3095	0	/	0	None	0	0	0	0	0	0	0	0
ZIM2983	Saccharomyces paradoxus	Ascomycota	Saccharomycotina	Saccharomycetes	Saccharomycetales	Saccharomycetaceae	Saccharomyces	paradoxus	IC Collection of Industrial Microorganisms (ZIM)	ZIM2983	0	/	0	None	0	0	0	0	0	0	0	0
ZIM3117	Saccharomyces cerevisiae	Ascomycota	Saccharomycotina	Saccharomycetes	Saccharomycetales	Saccharomycetaceae	Saccharomyces	cerevisiae	IC Collection of Industrial Microorganisms (ZIM)	ZIM3117	0	/	0	None	0	0	0	0	0	0	0	0
ZIM2884	Saccharomyces cerevisiae	Ascomycota	Saccharomycotina	Saccharomycetes	Saccharomycetales	Saccharomycetaceae	Saccharomyces	cerevisiae	IC Collection of Industrial Microorganisms (ZIM)	ZIM2884	0	/	0	None	0	0	0	0	0	0	0	0
ZIM3456	Saccharomyces cerevisiae	Ascomycota	Saccharomycotina	Saccharomycetes	Saccharomycetales	Saccharomycetaceae	Saccharomyces	cerevisiae	IC Collection of Industrial Microorganisms (ZIM)	ZIM3456	0	/	0	None	0	0	0	0	0	0	0	0
ZIM2990	Saccharomyces cerevisiae	Ascomycota	Saccharomycotina	Saccharomycetes	Saccharomycetales	Saccharomycetaceae	Saccharomyces	cerevisiae	IC Collection of Industrial Microorganisms (ZIM)	ZIM2990	0	/	0	None	0	0	0	0	0	0	0	0
ZIM3054	Saccharomyces paradoxus	Ascomycota	Saccharomycotina	Saccharomycetes	Saccharomycetales	Saccharomycetaceae	Saccharomyces	paradoxus	IC Collection of Industrial Microorganisms (ZIM)	ZIM3054	0	/	0	None	0	0	0	0	0	0	0	0
ZIM3114	Saccharomyces paradoxus	Ascomycota	Saccharomycotina	Saccharomycetes	Saccharomycetales	Saccharomycetaceae	Saccharomyces	paradoxus	IC Collection of Industrial Microorganisms (ZIM)	ZIM3114	0	/	0	None	0	0	0	0	0	0	0	0
ZIM3205	Saccharomyces cerevisiae	Ascomycota	Saccharomycotina	Saccharomycetes	Saccharomycetales	Saccharomycetaceae	Saccharomyces	cerevisiae	IC Collection of Industrial Microorganisms (ZIM)	ZIM3205	0	/	0	None	0	0	0	0	0	0	0	0
ZIM2984	Saccharomyces paradoxus	Ascomycota	Saccharomycotina	Saccharomycetes	Saccharomycetales	Saccharomycetaceae	Saccharomyces	paradoxus	IC Collection of Industrial Microorganisms (ZIM)	ZIM2984	0	/	0	None	0	0	0	0	0	0	0	0
ZIM3122	Saccharomyces kudriavzevii	Ascomycota	Saccharomycotina	Saccharomycetes	Saccharomycetales	Saccharomycetaceae	Saccharomyces	kudriavzevii	IC Collection of Industrial Microorganisms (ZIM)	ZIM3122	0	/	0	None	0	0	0	0	0	0	0	0
ZIM3150	Saccharomyces cerevisiae	Ascomycota	Saccharomycotina	Saccharomycetes	Saccharomycetales	Saccharomycetaceae	Saccharomyces	cerevisiae	IC Collection of Industrial Microorganisms (ZIM)	ZIM3150	0	/	0	None	0	0	0	0	0	0	0	0
ZIM3460	Saccharomyces cerevisiae	Ascomycota	Saccharomycotina	Saccharomycetes	Saccharomycetales	Saccharomycetaceae	Saccharomyces	cerevisiae	IC Collection of Industrial Microorganisms (ZIM)	ZIM3460	0	/	0	None	0	0	0	0	0	0	0	0
ZIM3736	Saccharomyces cerevisiae	Ascomycota	Saccharomycotina	Saccharomycetes	Saccharomycetales	Saccharomycetaceae	Saccharomyces	cerevisiae	IC Collection of Industrial Microorganisms (ZIM)	ZIM3736	0	/	0	None	0	0	0	0	0	0	0	0
ZIM3735	Saccharomyces cerevisiae	Ascomycota	Saccharomycotina	Saccharomycetes	Saccharomycetales	Saccharomycetaceae	Saccharomyces	cerevisiae	IC Collection of Industrial Microorganisms (ZIM)	ZIM3735	0	/	0	None	0	0	0	0	0	0	0	0
ZIM3734	Saccharomyces cerevisiae	Ascomycota	Saccharomycotina	Saccharomycetes	Saccharomycetales	Saccharomycetaceae	Saccharomyces	cerevisiae	IC Collection of Industrial Microorganisms (ZIM)	ZIM3734	0	/	0	None	0	0	0	0	0	0	0	0
ZIM3724	Saccharomyces cerevisiae	Ascomycota	Saccharomycotina	Saccharomycetes	Saccharomycetales	Saccharomycetaceae	Saccharomyces	cerevisiae	IC Collection of Industrial Microorganisms (ZIM)	ZIM3724	0	/	0	None	0	0	0	0	0	0	0	0
ZIM3723	Saccharomyces cerevisiae	Ascomycota	Saccharomycotina	Saccharomycetes	Saccharomycetales	Saccharomycetaceae	Saccharomyces	cerevisiae	IC Collection of Industrial Microorganisms (ZIM)	ZIM3723	0	/	0	None	0	0	0	0	0	0	0	0
ZIM3722	Saccharomyces cerevisiae	Ascomycota	Saccharomycotina	Saccharomycetes	Saccharomycetales	Saccharomycetaceae	Saccharomyces	cerevisiae	IC Collection of Industrial Microorganisms (ZIM)	ZIM3722	0	/	0	None	0	0	0	0	0	0	0	0
ZIM3696	Saccharomyces cerevisiae	Ascomycota	Saccharomycotina	Saccharomycetes	Saccharomycetales	Saccharomycetaceae	Saccharomyces	cerevisiae	IC Collection of Industrial Microorganisms (ZIM)	ZIM3696	0	/	0	None	0	0	0	0	0	0	0	0
ZIM2644	Saccharomyces cerevisiae	Ascomycota	Saccharomycotina	Saccharomycetes	Saccharomycetales	Saccharomycetaceae	Saccharomyces	cerevisiae	IC Collection of Industrial Microorganisms (ZIM)	ZIM2644	0	/	0	None	0	0	0	0	0	0	0	0
ZIM2674	Saccharomyces paradoxus	Ascomycota	Saccharomycotina	Saccharomycetes	Saccharomycetales	Saccharomycetaceae	Saccharomyces	paradoxus	IC Collection of Industrial Microorganisms (ZIM)	ZIM2674	0	/	0	None	0	0	0	0	0	0	0	0
ZIM2712	Saccharomyces cerevisiae	Ascomycota	Saccharomycotina	Saccharomycetes	Saccharomycetales	Saccharomycetaceae	Saccharomyces	cerevisiae	IC Collection of Industrial Microorganisms (ZIM)	ZIM2712	0	/	0	None	0	0	0	0	1	0	0	0
ZIM2741	Saccharomyces cerevisiae	Ascomycota	Saccharomycotina	Saccharomycetes	Saccharomycetales	Saccharomycetaceae	Saccharomyces	cerevisiae	IC Collection of Industrial Microorganisms (ZIM)	ZIM2741	0	/	0	None	0	0	0	0	1	0	0	0
ZIM2775	Saccharomyces paradoxus	Ascomycota	Saccharomycotina	Saccharomycetes	Saccharomycetales	Saccharomycetaceae	Saccharomyces	paradoxus	IC Collection of Industrial Microorganisms (ZIM)	ZIM2775	0	/	0	None	0	0	0	0	1	0	0	0
ZIM2796	Saccharomyces paradoxus	Ascomycota	Saccharomycotina	Saccharomycetes	Saccharomycetales	Saccharomycetaceae	Saccharomyces	paradoxus	IC Collection of Industrial Microorganisms (ZIM)	ZIM2796	0	/	0	None	0	0	0	0	1	0	0	0
ZIM2646	Saccharomyces paradoxus	Ascomycota	Saccharomycotina	Saccharomycetes	Saccharomycetales	Saccharomycetaceae	Saccharomyces	paradoxus	IC Collection of Industrial Microorganisms (ZIM)	ZIM2646	0	/	0	None	0	0	0	0	0	0	0	0
ZIM2661	Saccharomyces cerevisiae	Ascomycota	Saccharomycotina	Saccharomycetes	Saccharomycetales	Saccharomycetaceae	Saccharomyces	cerevisiae	IC Collection of Industrial Microorganisms (ZIM)	ZIM2661	0	/	0	None	0	0	0	0	1	0	0	0
ZIM2675	Saccharomyces cerevisiae	Ascomycota	Saccharomycotina	Saccharomycetes	Saccharomycetales	Saccharomycetaceae	Saccharomyces	cerevisiae	IC Collection of Industrial Microorganisms (ZIM)	ZIM2675	0	/	0	None	0	0	0	1	0	0	0	0
ZIM2714	Saccharomyces paradoxus	Ascomycota	Saccharomycotina	Saccharomycetes	Saccharomycetales	Saccharomycetaceae	Saccharomyces	paradoxus	IC Collection of Industrial Microorganisms (ZIM)	ZIM2714	0	/	0	None	0	0	0	0	0	0	0	0
ZIM2751	Saccharomyces cerevisiae	Ascomycota	Saccharomycotina	Saccharomycetes	Saccharomycetales	Saccharomycetaceae	Saccharomyces	cerevisiae	IC Collection of Industrial Microorganisms (ZIM)	ZIM2751	0	/	0	None	0	0	0	0	0	0	0	0
ZIM2777	Saccharomyces cerevisiae	Ascomycota	Saccharomycotina	Saccharomycetes	Saccharomycetales	Saccharomycetaceae	Saccharomyces	cerevisiae	IC Collection of Industrial Microorganisms (ZIM)	ZIM2777	0	/	0	None	0	0	0	0	0	0	0	0
ZIM2797	Saccharomyces paradoxus	Ascomycota	Saccharomycotina	Saccharomycetes	Saccharomycetales	Saccharomycetaceae	Saccharomyces	paradoxus	IC Collection of Industrial Microorganisms (ZIM)	ZIM2797	0	/	0	None	0	0	0	0	0	0	0	0
ZIM2649	Saccharomyces paradoxus	Ascomycota	Saccharomycotina	Saccharomycetes	Saccharomycetales	Saccharomycetaceae	Saccharomyces	paradoxus	IC Collection of Industrial Microorganisms (ZIM)	ZIM2649	0	/	0	None	0	0	0	0	0	0	0	0
ZIM2663	Saccharomyces paradoxus	Ascomycota	Saccharomycotina	Saccharomycetes	Saccharomycetales	Saccharomycetaceae	Saccharomyces	paradoxus	IC Collection of Industrial Microorganisms (ZIM)	ZIM2663	0	/	0	None	0	0	0	0	1	0	0	0
ZIM2677	Saccharomyces cerevisiae	Ascomycota	Saccharomycotina	Saccharomycetes	Saccharomycetales	Saccharomycetaceae	Saccharomyces	cerevisiae	IC Collection of Industrial Microorganisms (ZIM)	ZIM2677	0	/	0	None	0	0	0	0	0	0	0	0
ZIM2717	Saccharomyces paradoxus	Ascomycota	Saccharomycotina	Saccharomycetes	Saccharomycetales	Saccharomycetaceae	Saccharomyces	paradoxus	IC Collection of Industrial Microorganisms (ZIM)	ZIM2717	0	/	0	None	0	0	0	0	0	0	0	0
ZIM2779	Saccharomyces paradoxus	Ascomycota	Saccharomycotina	Saccharomycetes	Saccharomycetales	Saccharomycetaceae	Saccharomyces	paradoxus	IC Collection of Industrial Microorganisms (ZIM)	ZIM2779	0	/	0	None	0	0	0	0	0	0	0	0
ZIM2798	Saccharomyces paradoxus	Ascomycota	Saccharomycotina	Saccharomycetes	Saccharomycetales	Saccharomycetaceae	Saccharomyces	paradoxus	IC Collection of Industrial Microorganisms (ZIM)	ZIM2798	0	/	0	None	0	0	0	0	0	0	0	0
ZIM2650	Saccharomyces cerevisiae	Ascomycota	Saccharomycotina	Saccharomycetes	Saccharomycetales	Saccharomycetaceae	Saccharomyces	cerevisiae	IC Collection of Industrial Microorganisms (ZIM)	ZIM2650	0	/	0	None	0	0	0	0	0	0	0	0
ZIM2664	Saccharomyces paradoxus	Ascomycota	Saccharomycotina	Saccharomycetes	Saccharomycetales	Saccharomycetaceae	Saccharomyces	paradoxus	IC Collection of Industrial Microorganisms (ZIM)	ZIM2664	0	/	0	None	0	0	0	1	1	0	0	0
ZIM2678	Saccharomyces cerevisiae	Ascomycota	Saccharomycotina	Saccharomycetes	Saccharomycetales	Saccharomycetaceae	Saccharomyces	cerevisiae	IC Collection of Industrial Microorganisms (ZIM)	ZIM2678	0	/	0	None	0	0	0	0	0	0	0	0
ZIM2718	Saccharomyces paradoxus	Ascomycota	Saccharomycotina	Saccharomycetes	Saccharomycetales	Saccharomycetaceae	Saccharomyces	paradoxus	IC Collection of Industrial Microorganisms (ZIM)	ZIM2718	0	/	0	None	0	0	0	1	0	0	0	0
ZIM2757	Saccharomyces cerevisiae	Ascomycota	Saccharomycotina	Saccharomycetes	Saccharomycetales	Saccharomycetaceae	Saccharomyces	cerevisiae	IC Collection of Industrial Microorganisms (ZIM)	ZIM2757	0	/	0	None	0	0	0	0	0	0	0	0
ZIM2783	Saccharomyces paradoxus	Ascomycota	Saccharomycotina	Saccharomycetes	Saccharomycetales	Saccharomycetaceae	Saccharomyces	paradoxus	IC Collection of Industrial Microorganisms (ZIM)	ZIM2783	0	/	0	None	0	0	0	0	0	0	0	0
ZIM2800	Saccharomyces paradoxus	Ascomycota	Saccharomycotina	Saccharomycetes	Saccharomycetales	Saccharomycetaceae	Saccharomyces	paradoxus	IC Collection of Industrial Microorganisms (ZIM)	ZIM2800	0	/	0	None	0	0	0	0	0	0	0	0
ZIM2651	Saccharomyces cerevisiae	Ascomycota	Saccharomycotina	Saccharomycetes	Saccharomycetales	Saccharomycetaceae	Saccharomyces	cerevisiae	IC Collection of Industrial Microorganisms (ZIM)	ZIM2651	0	/	0	None	0	0	0	0	0	0	0	0
ZIM2703	Saccharomyces paradoxus	Ascomycota	Saccharomycotina	Saccharomycetes	Saccharomycetales	Saccharomycetaceae	Saccharomyces	paradoxus	IC Collection of Industrial Microorganisms (ZIM)	ZIM2703	0	/	0	None	0	0	0	0	0	0	0	0
ZIM2721	Saccharomyces paradoxus	Ascomycota	Saccharomycotina	Saccharomycetes	Saccharomycetales	Saccharomycetaceae	Saccharomyces	paradoxus	IC Collection of Industrial Microorganisms (ZIM)	ZIM2721	0	/	0	None	0	0	0	1	1	0	0	0
ZIM2763	Saccharomyces cerevisiae	Ascomycota	Saccharomycotina	Saccharomycetes	Saccharomycetales	Saccharomycetaceae	Saccharomyces	cerevisiae	IC Collection of Industrial Microorganisms (ZIM)	ZIM2763	0	/	0	None	0	0	0	0	0	0	0	0
ZIM2784	Saccharomyces paradoxus	Ascomycota	Saccharomycotina	Saccharomycetes	Saccharomycetales	Saccharomycetaceae	Saccharomyces	paradoxus	IC Collection of Industrial Microorganisms (ZIM)	ZIM2784	0	/	0	None	0	0	0	1	0	0	0	0
ZIM2653	Saccharomyces paradoxus	Ascomycota	Saccharomycotina	Saccharomycetes	Saccharomycetales	Saccharomycetaceae	Saccharomyces	paradoxus	IC Collection of Industrial Microorganisms (ZIM)	ZIM2653	0	/	0	None	0	0	0	0	0	0	0	0
ZIM2665	Saccharomyces paradoxus	Ascomycota	Saccharomycotina	Saccharomycetes	Saccharomycetales	Saccharomycetaceae	Saccharomyces	paradoxus	IC Collection of Industrial Microorganisms (ZIM)	ZIM2665	0	/	0	None	0	0	0	0	0	0	0	0
ZIM2704	Saccharomyces paradoxus	Ascomycota	Saccharomycotina	Saccharomycetes	Saccharomycetales	Saccharomycetaceae	Saccharomyces	paradoxus	IC Collection of Industrial Microorganisms (ZIM)	ZIM2704	0	/	0	None	0	0	0	0	0	0	0	0
ZIM2722	Saccharomyces cerevisiae	Ascomycota	Saccharomycotina	Saccharomycetes	Saccharomycetales	Saccharomycetaceae	Saccharomyces	cerevisiae	IC Collection of Industrial Microorganisms (ZIM)	ZIM2722	0	/	0	None	0	0	0	0	0	0	0	0
ZIM2764	Saccharomyces cerevisiae	Ascomycota	Saccharomycotina	Saccharomycetes	Saccharomycetales	Saccharomycetaceae	Saccharomyces	cerevisiae	IC Collection of Industrial Microorganisms (ZIM)	ZIM2764	0	/	0	None	0	0	0	0	0	0	0	0
ZIM2785	Saccharomyces paradoxus	Ascomycota	Saccharomycotina	Saccharomycetes	Saccharomycetales	Saccharomycetaceae	Saccharomyces	paradoxus	IC Collection of Industrial Microorganisms (ZIM)	ZIM2785	0	/	0	None	0	0	0	0	1	0	0	0
ZIM2802	Saccharomyces paradoxus	Ascomycota	Saccharomycotina	Saccharomycetes	Saccharomycetales	Saccharomycetaceae	Saccharomyces	paradoxus	IC Collection of Industrial Microorganisms (ZIM)	ZIM2802	0	/	0	None	0	0	0	0	0	0	0	0
ZIM2654	Saccharomyces paradoxus	Ascomycota	Saccharomycotina	Saccharomycetes	Saccharomycetales	Saccharomycetaceae	Saccharomyces	paradoxus	IC Collection of Industrial Microorganisms (ZIM)	ZIM2654	0	/	0	None	0	0	0	0	0	0	0	0
ZIM2666	Saccharomyces paradoxus	Ascomycota	Saccharomycotina	Saccharomycetes	Saccharomycetales	Saccharomycetaceae	Saccharomyces	paradoxus	IC Collection of Industrial Microorganisms (ZIM)	ZIM2666	0	/	0	None	0	0	0	0	0	0	0	0
ZIM2705	Saccharomyces paradoxus	Ascomycota	Saccharomycotina	Saccharomycetes	Saccharomycetales	Saccharomycetaceae	Saccharomyces	paradoxus	IC Collection of Industrial Microorganisms (ZIM)	ZIM2705	0	/	0	None	0	0	0	0	0	0	0	0
ZIM2723	Saccharomyces cerevisiae	Ascomycota	Saccharomycotina	Saccharomycetes	Saccharomycetales	Saccharomycetaceae	Saccharomyces	cerevisiae	IC Collection of Industrial Microorganisms (ZIM)	ZIM2723	0	/	0	None	0	0	0	0	0	0	0	0
ZIM2765	Saccharomyces cerevisiae	Ascomycota	Saccharomycotina	Saccharomycetes	Saccharomycetales	Saccharomycetaceae	Saccharomyces	cerevisiae	IC Collection of Industrial Microorganisms (ZIM)	ZIM2765	0	/	0	None	0	0	0	0	0	0	0	0
ZIM2787	Saccharomyces paradoxus	Ascomycota	Saccharomycotina	Saccharomycetes	Saccharomycetales	Saccharomycetaceae	Saccharomyces	paradoxus	IC Collection of Industrial Microorganisms (ZIM)	ZIM2787	0	/	0	None	0	0	0	0	0	0	0	0
ZIM2803	Saccharomyces paradoxus	Ascomycota	Saccharomycotina	Saccharomycetes	Saccharomycetales	Saccharomycetaceae	Saccharomyces	paradoxus	IC Collection of Industrial Microorganisms (ZIM)	ZIM2803	0	/	0	None	0	0	0	0	0	0	0	0
ZIM2667	Saccharomyces paradoxus	Ascomycota	Saccharomycotina	Saccharomycetes	Saccharomycetales	Saccharomycetaceae	Saccharomyces	paradoxus	IC Collection of Industrial Microorganisms (ZIM)	ZIM2667	0	/	0	None	0	0	0	0	0	0	0	0
ZIM2706	Saccharomyces paradoxus	Ascomycota	Saccharomycotina	Saccharomycetes	Saccharomycetales	Saccharomycetaceae	Saccharomyces	paradoxus	IC Collection of Industrial Microorganisms (ZIM)	ZIM2706	0	/	0	None	0	0	0	0	0	0	0	0
ZIM2724	Saccharomyces cerevisiae	Ascomycota	Saccharomycotina	Saccharomycetes	Saccharomycetales	Saccharomycetaceae	Saccharomyces	cerevisiae	IC Collection of Industrial Microorganisms (ZIM)	ZIM2724	0	/	0	None	0	0	0	0	0	0	0	0
ZIM2767	Saccharomyces cerevisiae	Ascomycota	Saccharomycotina	Saccharomycetes	Saccharomycetales	Saccharomycetaceae	Saccharomyces	cerevisiae	IC Collection of Industrial Microorganisms (ZIM)	ZIM2767	0	/	0	None	0	0	0	0	0	0	0	0
ZIM2788	Saccharomyces paradoxus	Ascomycota	Saccharomycotina	Saccharomycetes	Saccharomycetales	Saccharomycetaceae	Saccharomyces	paradoxus	IC Collection of Industrial Microorganisms (ZIM)	ZIM2788	0	/	0	None	0	0	0	0	0	0	0	0
ZIM2804	Saccharomyces paradoxus	Ascomycota	Saccharomycotina	Saccharomycetes	Saccharomycetales	Saccharomycetaceae	Saccharomyces	paradoxus	IC Collection of Industrial Microorganisms (ZIM)	ZIM2804	0	/	0	None	0	0	0	0	0	0	0	0
ZIM2655	Saccharomyces paradoxus	Ascomycota	Saccharomycotina	Saccharomycetes	Saccharomycetales	Saccharomycetaceae	Saccharomyces	paradoxus	IC Collection of Industrial Microorganisms (ZIM)	ZIM2655	0	/	0	None	0	0	0	0	0	0	0	0
ZIM2668	Saccharomyces paradoxus	Ascomycota	Saccharomycotina	Saccharomycetes	Saccharomycetales	Saccharomycetaceae	Saccharomyces	paradoxus	IC Collection of Industrial Microorganisms (ZIM)	ZIM2668	0	/	0	None	0	0	0	1	0	0	1	0
ZIM2707	Saccharomyces paradoxus	Ascomycota	Saccharomycotina	Saccharomycetes	Saccharomycetales	Saccharomycetaceae	Saccharomyces	paradoxus	IC Collection of Industrial Microorganisms (ZIM)	ZIM2707	0	/	0	None	0	0	0	0	0	0	0	0
ZIM2730	Saccharomyces paradoxus	Ascomycota	Saccharomycotina	Saccharomycetes	Saccharomycetales	Saccharomycetaceae	Saccharomyces	paradoxus	IC Collection of Industrial Microorganisms (ZIM)	ZIM2730	0	/	0	None	0	0	0	0	0	0	0	0
ZIM2770	Saccharomyces cerevisiae	Ascomycota	Saccharomycotina	Saccharomycetes	Saccharomycetales	Saccharomycetaceae	Saccharomyces	cerevisiae	IC Collection of Industrial Microorganisms (ZIM)	ZIM2770	0	/	0	None	0	0	0	0	0	0	1	0
ZIM2789	Saccharomyces cerevisiae	Ascomycota	Saccharomycotina	Saccharomycetes	Saccharomycetales	Saccharomycetaceae	Saccharomyces	cerevisiae	IC Collection of Industrial Microorganisms (ZIM)	ZIM2789	0	/	0	None	0	0	0	0	0	0	0	0
ZIM2805	Saccharomyces paradoxus	Ascomycota	Saccharomycotina	Saccharomycetes	Saccharomycetales	Saccharomycetaceae	Saccharomyces	paradoxus	IC Collection of Industrial Microorganisms (ZIM)	ZIM2805	0	/	0	None	0	0	0	0	0	0	0	0
ZIM2657	Saccharomyces paradoxus	Ascomycota	Saccharomycotina	Saccharomycetes	Saccharomycetales	Saccharomycetaceae	Saccharomyces	paradoxus	IC Collection of Industrial Microorganisms (ZIM)	ZIM2657	0	/	0	None	0	0	0	0	0	0	0	0
ZIM2671	Saccharomyces paradoxus	Ascomycota	Saccharomycotina	Saccharomycetes	Saccharomycetales	Saccharomycetaceae	Saccharomyces	paradoxus	IC Collection of Industrial Microorganisms (ZIM)	ZIM2671	0	/	0	None	0	0	0	0	1	0	1	0
ZIM2709	Saccharomyces cerevisiae	Ascomycota	Saccharomycotina	Saccharomycetes	Saccharomycetales	Saccharomycetaceae	Saccharomyces	cerevisiae	IC Collection of Industrial Microorganisms (ZIM)	ZIM2709	0	/	0	None	0	0	0	0	0	0	0	0
ZIM2771	Saccharomyces paradoxus	Ascomycota	Saccharomycotina	Saccharomycetes	Saccharomycetales	Saccharomycetaceae	Saccharomyces	paradoxus	IC Collection of Industrial Microorganisms (ZIM)	ZIM2771	0	/	0	None	0	0	0	0	1	0	0	0
ZIM2791	Saccharomyces paradoxus	Ascomycota	Saccharomycotina	Saccharomycetes	Saccharomycetales	Saccharomycetaceae	Saccharomyces	paradoxus	IC Collection of Industrial Microorganisms (ZIM)	ZIM2791	0	/	0	None	0	0	0	1	1	0	0	0
ZIM2806	Saccharomyces paradoxus	Ascomycota	Saccharomycotina	Saccharomycetes	Saccharomycetales	Saccharomycetaceae	Saccharomyces	paradoxus	IC Collection of Industrial Microorganisms (ZIM)	ZIM2806	0	/	0	None	0	0	0	0	0	0	0	0
ZIM2658	Saccharomyces paradoxus	Ascomycota	Saccharomycotina	Saccharomycetes	Saccharomycetales	Saccharomycetaceae	Saccharomyces	paradoxus	IC Collection of Industrial Microorganisms (ZIM)	ZIM2658	0	/	0	None	0	0	0	0	0	0	0	0
ZIM2673	Saccharomyces paradoxus	Ascomycota	Saccharomycotina	Saccharomycetes	Saccharomycetales	Saccharomycetaceae	Saccharomyces	paradoxus	IC Collection of Industrial Microorganisms (ZIM)	ZIM2673	0	/	0	None	0	0	0	0	1	0	0	0
ZIM2711	Saccharomyces cerevisiae	Ascomycota	Saccharomycotina	Saccharomycetes	Saccharomycetales	Saccharomycetaceae	Saccharomyces	cerevisiae	IC Collection of Industrial Microorganisms (ZIM)	ZIM2711	0	/	0	None	0	0	0	0	0	0	0	0
ZIM2731	Saccharomyces paradoxus	Ascomycota	Saccharomycotina	Saccharomycetes	Saccharomycetales	Saccharomycetaceae	Saccharomyces	paradoxus	IC Collection of Industrial Microorganisms (ZIM)	ZIM2731	0	/	0	None	0	0	0	0	0	0	0	0
ZIM2774	Saccharomyces paradoxus	Ascomycota	Saccharomycotina	Saccharomycetes	Saccharomycetales	Saccharomycetaceae	Saccharomyces	paradoxus	IC Collection of Industrial Microorganisms (ZIM)	ZIM2774	0	/	0	None	0	0	0	0	0	0	0	0
ZIM2794	Saccharomyces paradoxus	Ascomycota	Saccharomycotina	Saccharomycetes	Saccharomycetales	Saccharomycetaceae	Saccharomyces	paradoxus	IC Collection of Industrial Microorganisms (ZIM)	ZIM2794	0	/	0	None	0	0	0	0	0	0	0	0
ZIM2807	Saccharomyces cerevisiae	Ascomycota	Saccharomycotina	Saccharomycetes	Saccharomycetales	Saccharomycetaceae	Saccharomyces	cerevisiae	IC Collection of Industrial Microorganisms (ZIM)	ZIM2807	0	/	0	None	0	0	0	0	0	0	0	0
ZIM0014	Yarrowia lipolytica	Ascomycota	Saccharomycotina	Dipodascomycetes	Dipodascales i.s.		Yarrowia	lipolytica	IC Collection of Industrial Microorganisms (ZIM)	ZIM0014	1	3-5 days	0	SCFA 25 g/L - all compositions	1	1	0	0	0	1	1	0
ZIM2409	Yarrowia lipolytica	Ascomycota	Saccharomycotina	Dipodascomycetes	Dipodascales i.s.		Yarrowia	lipolytica	IC Collection of Industrial Microorganisms (ZIM)	ZIM2409	1	3-5 days	0	SCFA 25 g/L - all compositions	1	1	0	0	0	1	1	1	Second_Round_Candidate	6787.98	1054.29	1695.78	1012.64	34.8495	104.699	72.2896	88.5195	5.9414	22.0787	16.2202	30.8523	2117.21	453.486	159.525	172.693	9.94051	17.6794	31.6159	43.3298	0.624702	22.9224	7.44205	45.3942	718.873	2764.18
ZIM2416	Yarrowia lipolytica	Ascomycota	Saccharomycotina	Dipodascomycetes	Dipodascales i.s.		Yarrowia	lipolytica	IC Collection of Industrial Microorganisms (ZIM)	ZIM2416	1	3-5 days	0	SCFA 25 g/L - all compositions	1	1	0	0	0	1	1	0
ZIM2439	Yarrowia lipolytica	Ascomycota	Saccharomycotina	Dipodascomycetes	Dipodascales i.s.		Yarrowia	lipolytica	IC Collection of Industrial Microorganisms (ZIM)	ZIM2439	1	3-5 days	0	SCFA 25 g/L - all compositions	1	1	0	0	0	1	0	0
ZIM2449	Yarrowia lipolytica	Ascomycota	Saccharomycotina	Dipodascomycetes	Dipodascales i.s.		Yarrowia	lipolytica	IC Collection of Industrial Microorganisms (ZIM)	ZIM2449	1	3-5 days	0	SCFA 25 g/L - all compositions	1	1	0	0	0	1	1	0	Second_Round_Candidate	5383.89	2196.99	2708.94	2744.31	27.2599	105.047	28.1226	85.7582	6.56326	25.8796	15.5294	56.2444	1821.79	1025	374.269	546.263	16.959	42.5643	45.569	27.3275	1.26854	9.41848	6.80068	31.2328	4618.27	4618.27
ZIM2511	Yarrowia lipolytica	Ascomycota	Saccharomycotina	Dipodascomycetes	Dipodascales i.s.		Yarrowia	lipolytica	IC Collection of Industrial Microorganisms (ZIM)	ZIM2511	1	3-5 days	0	SCFA 25 g/L - all compositions	1	1	0	0	0	1	0	0	Second_Round_Candidate	6075.07	2017.5	1899.5	1784.41	32.4347	108.357	26.3971	85.0675	5.87361	25.8034	15.5305	57.6246	1191.6	767.191	277.373	370.09	15.7332	19.3849	0.734108	21.0241	1.72262	8.87244	7.44431	29.9122	849.004	3104.89
ZIM2808	Saccharomyces cerevisiae	Ascomycota	Saccharomycotina	Saccharomycetes	Saccharomycetales	Saccharomycetaceae	Saccharomyces	cerevisiae	IC Collection of Industrial Microorganisms (ZIM)	ZIM2808	0	/	0	None	0	0	0	0	0	0	0	0
ZIM2861	Saccharomyces cerevisiae	Ascomycota	Saccharomycotina	Saccharomycetes	Saccharomycetales	Saccharomycetaceae	Saccharomyces	cerevisiae	IC Collection of Industrial Microorganisms (ZIM)	ZIM2861	0	/	0	None	0	0	0	0	0	0	0	0
ZIM2889	Saccharomyces cerevisiae	Ascomycota	Saccharomycotina	Saccharomycetes	Saccharomycetales	Saccharomycetaceae	Saccharomyces	cerevisiae	IC Collection of Industrial Microorganisms (ZIM)	ZIM2889	0	/	0	None	0	0	0	0	0	0	0	0
ZIM2924	Saccharomyces paradoxus	Ascomycota	Saccharomycotina	Saccharomycetes	Saccharomycetales	Saccharomycetaceae	Saccharomyces	paradoxus	IC Collection of Industrial Microorganisms (ZIM)	ZIM2924	0	/	0	None	0	0	0	0	0	0	0	0
ZIM2949	Saccharomyces cerevisiae	Ascomycota	Saccharomycotina	Saccharomycetes	Saccharomycetales	Saccharomycetaceae	Saccharomyces	cerevisiae	IC Collection of Industrial Microorganisms (ZIM)	ZIM2949	0	/	0	None	0	0	0	0	1	0	0	0
ZIM3017	Saccharomyces paradoxus	Ascomycota	Saccharomycotina	Saccharomycetes	Saccharomycetales	Saccharomycetaceae	Saccharomyces	paradoxus	IC Collection of Industrial Microorganisms (ZIM)	ZIM3017	0	/	0	None	0	0	0	0	1	0	0	0
ZIM2809	Saccharomyces paradoxus	Ascomycota	Saccharomycotina	Saccharomycetes	Saccharomycetales	Saccharomycetaceae	Saccharomyces	paradoxus	IC Collection of Industrial Microorganisms (ZIM)	ZIM2809	0	/	0	None	0	0	0	0	0	0	0	0
ZIM2838	Saccharomyces paradoxus	Ascomycota	Saccharomycotina	Saccharomycetes	Saccharomycetales	Saccharomycetaceae	Saccharomyces	paradoxus	IC Collection of Industrial Microorganisms (ZIM)	ZIM2838	0	/	0	None	0	0	0	0	0	0	0	0
ZIM2862	Saccharomyces cerevisiae	Ascomycota	Saccharomycotina	Saccharomycetes	Saccharomycetales	Saccharomycetaceae	Saccharomyces	cerevisiae	IC Collection of Industrial Microorganisms (ZIM)	ZIM2862	0	/	0	None	0	0	0	1	1	0	0	0
ZIM2891	Saccharomyces cerevisiae	Ascomycota	Saccharomycotina	Saccharomycetes	Saccharomycetales	Saccharomycetaceae	Saccharomyces	cerevisiae	IC Collection of Industrial Microorganisms (ZIM)	ZIM2891	0	/	0	None	0	0	0	0	0	0	0	0
ZIM2925	Saccharomyces paradoxus	Ascomycota	Saccharomycotina	Saccharomycetes	Saccharomycetales	Saccharomycetaceae	Saccharomyces	paradoxus	IC Collection of Industrial Microorganisms (ZIM)	ZIM2925	0	/	0	None	0	0	0	0	0	0	0	0
ZIM2950	Saccharomyces cerevisiae	Ascomycota	Saccharomycotina	Saccharomycetes	Saccharomycetales	Saccharomycetaceae	Saccharomyces	cerevisiae	IC Collection of Industrial Microorganisms (ZIM)	ZIM2950	0	/	0	None	0	0	0	0	0	0	0	0
ZIM3029	Saccharomyces paradoxus	Ascomycota	Saccharomycotina	Saccharomycetes	Saccharomycetales	Saccharomycetaceae	Saccharomyces	paradoxus	IC Collection of Industrial Microorganisms (ZIM)	ZIM3029	0	/	0	None	0	0	0	0	0	0	0	0
ZIM2810	Saccharomyces cerevisiae	Ascomycota	Saccharomycotina	Saccharomycetes	Saccharomycetales	Saccharomycetaceae	Saccharomyces	cerevisiae	IC Collection of Industrial Microorganisms (ZIM)	ZIM2810	0	/	0	None	0	0	0	0	0	0	0	0
ZIM2841	Saccharomyces paradoxus	Ascomycota	Saccharomycotina	Saccharomycetes	Saccharomycetales	Saccharomycetaceae	Saccharomyces	paradoxus	IC Collection of Industrial Microorganisms (ZIM)	ZIM2841	0	/	0	None	0	0	0	0	0	0	0	0
ZIM2866	Saccharomyces cerevisiae	Ascomycota	Saccharomycotina	Saccharomycetes	Saccharomycetales	Saccharomycetaceae	Saccharomyces	cerevisiae	IC Collection of Industrial Microorganisms (ZIM)	ZIM2866	0	/	0	None	0	0	0	0	0	0	0	0
ZIM2893	Saccharomyces cerevisiae	Ascomycota	Saccharomycotina	Saccharomycetes	Saccharomycetales	Saccharomycetaceae	Saccharomyces	cerevisiae	IC Collection of Industrial Microorganisms (ZIM)	ZIM2893	0	/	0	None	0	0	0	0	0	0	0	0
ZIM2953	Saccharomyces cerevisiae	Ascomycota	Saccharomycotina	Saccharomycetes	Saccharomycetales	Saccharomycetaceae	Saccharomyces	cerevisiae	IC Collection of Industrial Microorganisms (ZIM)	ZIM2953	0	/	0	None	0	0	0	0	0	0	0	0
ZIM3044	Saccharomyces paradoxus	Ascomycota	Saccharomycotina	Saccharomycetes	Saccharomycetales	Saccharomycetaceae	Saccharomyces	paradoxus	IC Collection of Industrial Microorganisms (ZIM)	ZIM3044	0	/	0	None	0	0	0	0	0	0	0	0
ZIM2811	Saccharomyces cerevisiae	Ascomycota	Saccharomycotina	Saccharomycetes	Saccharomycetales	Saccharomycetaceae	Saccharomyces	cerevisiae	IC Collection of Industrial Microorganisms (ZIM)	ZIM2811	0	/	0	None	0	0	0	0	0	0	0	0
ZIM2842	Saccharomyces paradoxus	Ascomycota	Saccharomycotina	Saccharomycetes	Saccharomycetales	Saccharomycetaceae	Saccharomyces	paradoxus	IC Collection of Industrial Microorganisms (ZIM)	ZIM2842	0	/	0	None	0	0	0	0	0	0	0	0
ZIM2867	Saccharomyces cerevisiae	Ascomycota	Saccharomycotina	Saccharomycetes	Saccharomycetales	Saccharomycetaceae	Saccharomyces	cerevisiae	IC Collection of Industrial Microorganisms (ZIM)	ZIM2867	0	/	0	None	0	0	0	0	0	0	0	0
ZIM2895	Saccharomyces cerevisiae	Ascomycota	Saccharomycotina	Saccharomycetes	Saccharomycetales	Saccharomycetaceae	Saccharomyces	cerevisiae	IC Collection of Industrial Microorganisms (ZIM)	ZIM2895	0	/	0	None	0	0	0	0	0	0	0	0
ZIM2930	Saccharomyces paradoxus	Ascomycota	Saccharomycotina	Saccharomycetes	Saccharomycetales	Saccharomycetaceae	Saccharomyces	paradoxus	IC Collection of Industrial Microorganisms (ZIM)	ZIM2930	0	/	0	None	0	0	0	0	0	0	0	0
ZIM2959	Saccharomyces cerevisiae	Ascomycota	Saccharomycotina	Saccharomycetes	Saccharomycetales	Saccharomycetaceae	Saccharomyces	cerevisiae	IC Collection of Industrial Microorganisms (ZIM)	ZIM2959	0	/	0	None	0	0	0	0	0	0	0	0
ZIM3056	Saccharomyces paradoxus	Ascomycota	Saccharomycotina	Saccharomycetes	Saccharomycetales	Saccharomycetaceae	Saccharomyces	paradoxus	IC Collection of Industrial Microorganisms (ZIM)	ZIM3056	0	/	0	None	0	0	0	1	0	0	0	0
ZIM2812	Saccharomyces cerevisiae	Ascomycota	Saccharomycotina	Saccharomycetes	Saccharomycetales	Saccharomycetaceae	Saccharomyces	cerevisiae	IC Collection of Industrial Microorganisms (ZIM)	ZIM2812	0	/	0	None	0	0	0	0	1	0	0	0
ZIM2872	Saccharomyces cerevisiae	Ascomycota	Saccharomycotina	Saccharomycetes	Saccharomycetales	Saccharomycetaceae	Saccharomyces	cerevisiae	IC Collection of Industrial Microorganisms (ZIM)	ZIM2872	0	/	0	None	0	0	0	0	0	0	0	0
ZIM2900	Saccharomyces paradoxus	Ascomycota	Saccharomycotina	Saccharomycetes	Saccharomycetales	Saccharomycetaceae	Saccharomyces	paradoxus	IC Collection of Industrial Microorganisms (ZIM)	ZIM2900	0	/	0	None	0	0	0	1	0	0	0	0
ZIM2931	Saccharomyces paradoxus	Ascomycota	Saccharomycotina	Saccharomycetes	Saccharomycetales	Saccharomycetaceae	Saccharomyces	paradoxus	IC Collection of Industrial Microorganisms (ZIM)	ZIM2931	0	/	0	None	0	0	0	0	0	0	0	0
ZIM2965	Saccharomyces paradoxus	Ascomycota	Saccharomycotina	Saccharomycetes	Saccharomycetales	Saccharomycetaceae	Saccharomyces	paradoxus	IC Collection of Industrial Microorganisms (ZIM)	ZIM2965	0	/	0	None	0	0	0	0	0	0	0	0
ZIM2814	Saccharomyces cerevisiae	Ascomycota	Saccharomycotina	Saccharomycetes	Saccharomycetales	Saccharomycetaceae	Saccharomyces	cerevisiae	IC Collection of Industrial Microorganisms (ZIM)	ZIM2814	0	/	0	None	0	0	0	0	0	0	0	0
ZIM2844	Saccharomyces paradoxus	Ascomycota	Saccharomycotina	Saccharomycetes	Saccharomycetales	Saccharomycetaceae	Saccharomyces	paradoxus	IC Collection of Industrial Microorganisms (ZIM)	ZIM2844	0	/	0	None	0	0	0	0	0	0	0	0
ZIM2874	Saccharomyces cerevisiae	Ascomycota	Saccharomycotina	Saccharomycetes	Saccharomycetales	Saccharomycetaceae	Saccharomyces	cerevisiae	IC Collection of Industrial Microorganisms (ZIM)	ZIM2874	0	/	0	None	0	0	0	0	0	0	0	0
ZIM2902	Saccharomyces paradoxus	Ascomycota	Saccharomycotina	Saccharomycetes	Saccharomycetales	Saccharomycetaceae	Saccharomyces	paradoxus	IC Collection of Industrial Microorganisms (ZIM)	ZIM2902	0	/	0	None	0	0	0	0	0	0	0	0
ZIM2932	Saccharomyces paradoxus	Ascomycota	Saccharomycotina	Saccharomycetes	Saccharomycetales	Saccharomycetaceae	Saccharomyces	paradoxus	IC Collection of Industrial Microorganisms (ZIM)	ZIM2932	0	/	0	None	0	0	0	0	0	0	0	0
ZIM2967	Saccharomyces paradoxus	Ascomycota	Saccharomycotina	Saccharomycetes	Saccharomycetales	Saccharomycetaceae	Saccharomyces	paradoxus	IC Collection of Industrial Microorganisms (ZIM)	ZIM2967	0	/	0	None	0	0	0	0	0	0	0	0
ZIM3066	Saccharomyces paradoxus	Ascomycota	Saccharomycotina	Saccharomycetes	Saccharomycetales	Saccharomycetaceae	Saccharomyces	paradoxus	IC Collection of Industrial Microorganisms (ZIM)	ZIM3066	0	/	0	None	0	0	0	0	0	0	0	0
ZIM2821	Saccharomyces paradoxus	Ascomycota	Saccharomycotina	Saccharomycetes	Saccharomycetales	Saccharomycetaceae	Saccharomyces	paradoxus	IC Collection of Industrial Microorganisms (ZIM)	ZIM2821	0	/	0	None	0	0	0	0	0	0	0	0
ZIM2847	Saccharomyces cerevisiae	Ascomycota	Saccharomycotina	Saccharomycetes	Saccharomycetales	Saccharomycetaceae	Saccharomyces	cerevisiae	IC Collection of Industrial Microorganisms (ZIM)	ZIM2847	0	/	0	None	0	0	0	0	0	0	0	0
ZIM2878	Saccharomyces cerevisiae	Ascomycota	Saccharomycotina	Saccharomycetes	Saccharomycetales	Saccharomycetaceae	Saccharomyces	cerevisiae	IC Collection of Industrial Microorganisms (ZIM)	ZIM2878	0	/	0	None	0	0	0	0	0	0	0	0
ZIM2909	Saccharomyces cerevisiae	Ascomycota	Saccharomycotina	Saccharomycetes	Saccharomycetales	Saccharomycetaceae	Saccharomyces	cerevisiae	IC Collection of Industrial Microorganisms (ZIM)	ZIM2909	0	/	0	None	0	0	0	0	0	0	0	0
ZIM2933	Saccharomyces paradoxus	Ascomycota	Saccharomycotina	Saccharomycetes	Saccharomycetales	Saccharomycetaceae	Saccharomyces	paradoxus	IC Collection of Industrial Microorganisms (ZIM)	ZIM2933	0	/	0	None	0	0	0	0	0	0	0	0
ZIM3010	Saccharomyces kudriavzevii	Ascomycota	Saccharomycotina	Saccharomycetes	Saccharomycetales	Saccharomycetaceae	Saccharomyces	kudriavzevii	IC Collection of Industrial Microorganisms (ZIM)	ZIM3010	0	/	0	None	0	0	0	0	0	0	0	0
ZIM3068	Saccharomyces paradoxus	Ascomycota	Saccharomycotina	Saccharomycetes	Saccharomycetales	Saccharomycetaceae	Saccharomyces	paradoxus	IC Collection of Industrial Microorganisms (ZIM)	ZIM3068	0	/	0	None	0	0	0	0	0	0	0	0
ZIM2848	Saccharomyces cerevisiae	Ascomycota	Saccharomycotina	Saccharomycetes	Saccharomycetales	Saccharomycetaceae	Saccharomyces	cerevisiae	IC Collection of Industrial Microorganisms (ZIM)	ZIM2848	0	/	0	None	0	0	0	0	0	0	0	0
ZIM2879	Saccharomyces cerevisiae	Ascomycota	Saccharomycotina	Saccharomycetes	Saccharomycetales	Saccharomycetaceae	Saccharomyces	cerevisiae	IC Collection of Industrial Microorganisms (ZIM)	ZIM2879	0	/	0	None	0	0	1	0	1	0	1	0
ZIM2910	Saccharomyces cerevisiae	Ascomycota	Saccharomycotina	Saccharomycetes	Saccharomycetales	Saccharomycetaceae	Saccharomyces	cerevisiae	IC Collection of Industrial Microorganisms (ZIM)	ZIM2910	0	/	0	None	0	0	0	0	0	0	0	0
ZIM2943	Saccharomyces cerevisiae	Ascomycota	Saccharomycotina	Saccharomycetes	Saccharomycetales	Saccharomycetaceae	Saccharomyces	cerevisiae	IC Collection of Industrial Microorganisms (ZIM)	ZIM2943	0	/	0	None	0	0	1	0	0	0	0	0
ZIM3011	Saccharomyces kudriavzevii	Ascomycota	Saccharomycotina	Saccharomycetes	Saccharomycetales	Saccharomycetaceae	Saccharomyces	kudriavzevii	IC Collection of Industrial Microorganisms (ZIM)	ZIM3011	0	/	0	None	0	0	0	0	0	0	0	0
ZIM3069	Saccharomyces paradoxus	Ascomycota	Saccharomycotina	Saccharomycetes	Saccharomycetales	Saccharomycetaceae	Saccharomyces	paradoxus	IC Collection of Industrial Microorganisms (ZIM)	ZIM3069	0	/	0	None	0	0	0	0	0	0	0	0
ZIM2826	Saccharomyces paradoxus	Ascomycota	Saccharomycotina	Saccharomycetes	Saccharomycetales	Saccharomycetaceae	Saccharomyces	paradoxus	IC Collection of Industrial Microorganisms (ZIM)	ZIM2826	0	/	0	None	0	0	0	0	0	0	0	0
ZIM2849	Saccharomyces cerevisiae	Ascomycota	Saccharomycotina	Saccharomycetes	Saccharomycetales	Saccharomycetaceae	Saccharomyces	cerevisiae	IC Collection of Industrial Microorganisms (ZIM)	ZIM2849	0	/	0	None	0	0	0	0	0	0	0	0
ZIM2880	Saccharomyces cerevisiae	Ascomycota	Saccharomycotina	Saccharomycetes	Saccharomycetales	Saccharomycetaceae	Saccharomyces	cerevisiae	IC Collection of Industrial Microorganisms (ZIM)	ZIM2880	0	/	0	None	0	0	1	0	0	0	0	0
ZIM2911	Saccharomyces cerevisiae	Ascomycota	Saccharomycotina	Saccharomycetes	Saccharomycetales	Saccharomycetaceae	Saccharomyces	cerevisiae	IC Collection of Industrial Microorganisms (ZIM)	ZIM2911	0	/	0	None	0	0	0	0	0	0	0	0
ZIM2944	Saccharomyces cerevisiae	Ascomycota	Saccharomycotina	Saccharomycetes	Saccharomycetales	Saccharomycetaceae	Saccharomyces	cerevisiae	IC Collection of Industrial Microorganisms (ZIM)	ZIM2944	0	/	0	None	0	0	0	0	0	0	0	0
ZIM3012	Saccharomyces paradoxus	Ascomycota	Saccharomycotina	Saccharomycetes	Saccharomycetales	Saccharomycetaceae	Saccharomyces	paradoxus	IC Collection of Industrial Microorganisms (ZIM)	ZIM3012	0	/	0	None	0	0	0	0	0	0	0	0
ZIM3070	Saccharomyces paradoxus	Ascomycota	Saccharomycotina	Saccharomycetes	Saccharomycetales	Saccharomycetaceae	Saccharomyces	paradoxus	IC Collection of Industrial Microorganisms (ZIM)	ZIM3070	0	/	0	None	0	0	0	0	0	0	0	0
ZIM2827	Saccharomyces paradoxus	Ascomycota	Saccharomycotina	Saccharomycetes	Saccharomycetales	Saccharomycetaceae	Saccharomyces	paradoxus	IC Collection of Industrial Microorganisms (ZIM)	ZIM2827	0	/	0	None	0	0	0	0	0	0	0	0
ZIM2850	Saccharomyces cerevisiae	Ascomycota	Saccharomycotina	Saccharomycetes	Saccharomycetales	Saccharomycetaceae	Saccharomyces	cerevisiae	IC Collection of Industrial Microorganisms (ZIM)	ZIM2850	0	/	0	None	0	0	0	0	0	0	0	0
ZIM2881	Saccharomyces cerevisiae	Ascomycota	Saccharomycotina	Saccharomycetes	Saccharomycetales	Saccharomycetaceae	Saccharomyces	cerevisiae	IC Collection of Industrial Microorganisms (ZIM)	ZIM2881	0	/	0	None	0	0	0	0	0	0	0	0
ZIM2945	Saccharomyces cerevisiae	Ascomycota	Saccharomycotina	Saccharomycetes	Saccharomycetales	Saccharomycetaceae	Saccharomyces	cerevisiae	IC Collection of Industrial Microorganisms (ZIM)	ZIM2945	0	/	0	None	0	0	0	0	0	0	0	0
ZIM3013	Saccharomyces paradoxus	Ascomycota	Saccharomycotina	Saccharomycetes	Saccharomycetales	Saccharomycetaceae	Saccharomyces	paradoxus	IC Collection of Industrial Microorganisms (ZIM)	ZIM3013	0	/	0	None	0	0	0	0	0	0	0	0
ZIM3075	Saccharomyces cerevisiae	Ascomycota	Saccharomycotina	Saccharomycetes	Saccharomycetales	Saccharomycetaceae	Saccharomyces	cerevisiae	IC Collection of Industrial Microorganisms (ZIM)	ZIM3075	0	/	0	None	0	0	0	0	0	0	0	0
ZIM2828	Saccharomyces paradoxus	Ascomycota	Saccharomycotina	Saccharomycetes	Saccharomycetales	Saccharomycetaceae	Saccharomyces	paradoxus	IC Collection of Industrial Microorganisms (ZIM)	ZIM2828	0	/	0	None	0	0	1	1	1	0	0	0
ZIM2857	Saccharomyces cerevisiae	Ascomycota	Saccharomycotina	Saccharomycetes	Saccharomycetales	Saccharomycetaceae	Saccharomyces	cerevisiae	IC Collection of Industrial Microorganisms (ZIM)	ZIM2857	0	/	0	None	0	0	0	0	0	0	0	0
ZIM2882	Saccharomyces cerevisiae	Ascomycota	Saccharomycotina	Saccharomycetes	Saccharomycetales	Saccharomycetaceae	Saccharomyces	cerevisiae	IC Collection of Industrial Microorganisms (ZIM)	ZIM2882	0	/	0	None	0	0	0	0	0	0	0	0
ZIM2917	Saccharomyces paradoxus	Ascomycota	Saccharomycotina	Saccharomycetes	Saccharomycetales	Saccharomycetaceae	Saccharomyces	paradoxus	IC Collection of Industrial Microorganisms (ZIM)	ZIM2917	0	/	0	None	0	0	0	0	0	0	0	0
ZIM2947	Saccharomyces cerevisiae	Ascomycota	Saccharomycotina	Saccharomycetes	Saccharomycetales	Saccharomycetaceae	Saccharomyces	cerevisiae	IC Collection of Industrial Microorganisms (ZIM)	ZIM2947	0	/	0	None	0	0	0	0	0	0	0	0
ZIM3016	Saccharomyces paradoxus	Ascomycota	Saccharomycotina	Saccharomycetes	Saccharomycetales	Saccharomycetaceae	Saccharomyces	paradoxus	IC Collection of Industrial Microorganisms (ZIM)	ZIM3016	0	/	0	None	0	0	0	0	0	0	0	0
ZIM3089	Saccharomyces paradoxus	Ascomycota	Saccharomycotina	Saccharomycetes	Saccharomycetales	Saccharomycetaceae	Saccharomyces	paradoxus	IC Collection of Industrial Microorganisms (ZIM)	ZIM3089	0	/	0	None	0	0	0	0	1	0	0	0
ZIM3091	Saccharomyces paradoxus	Ascomycota	Saccharomycotina	Saccharomycetes	Saccharomycetales	Saccharomycetaceae	Saccharomyces	paradoxus	IC Collection of Industrial Microorganisms (ZIM)	ZIM3091	0	/	0	None	0	0	0	0	0	0	0	0
ZIM3175	Saccharomyces paradoxus	Ascomycota	Saccharomycotina	Saccharomycetes	Saccharomycetales	Saccharomycetaceae	Saccharomyces	paradoxus	IC Collection of Industrial Microorganisms (ZIM)	ZIM3175	0	/	0	None	0	0	0	0	0	0	0	0
ZIM3236	Saccharomyces cerevisiae	Ascomycota	Saccharomycotina	Saccharomycetes	Saccharomycetales	Saccharomycetaceae	Saccharomyces	cerevisiae	IC Collection of Industrial Microorganisms (ZIM)	ZIM3236	0	/	0	None	0	0	0	0	0	0	0	0
ZIM3257	Saccharomyces cerevisiae	Ascomycota	Saccharomycotina	Saccharomycetes	Saccharomycetales	Saccharomycetaceae	Saccharomyces	cerevisiae	IC Collection of Industrial Microorganisms (ZIM)	ZIM3257	0	/	0	None	0	0	0	0	1	0	0	0
ZIM3294	Saccharomyces cerevisiae	Ascomycota	Saccharomycotina	Saccharomycetes	Saccharomycetales	Saccharomycetaceae	Saccharomyces	cerevisiae	IC Collection of Industrial Microorganisms (ZIM)	ZIM3294	0	/	0	None	0	0	0	0	0	0	0	0
ZIM3339	Saccharomyces paradoxus	Ascomycota	Saccharomycotina	Saccharomycetes	Saccharomycetales	Saccharomycetaceae	Saccharomyces	paradoxus	IC Collection of Industrial Microorganisms (ZIM)	ZIM3339	0	/	0	None	0	0	0	0	1	0	0	0
ZIM3102	Saccharomyces paradoxus	Ascomycota	Saccharomycotina	Saccharomycetes	Saccharomycetales	Saccharomycetaceae	Saccharomyces	paradoxus	IC Collection of Industrial Microorganisms (ZIM)	ZIM3102	0	/	0	None	0	0	0	0	1	0	0	0
ZIM3147	Saccharomyces paradoxus	Ascomycota	Saccharomycotina	Saccharomycetes	Saccharomycetales	Saccharomycetaceae	Saccharomyces	paradoxus	IC Collection of Industrial Microorganisms (ZIM)	ZIM3147	0	/	0	None	0	0	0	0	0	0	0	0
ZIM3177	Saccharomyces paradoxus	Ascomycota	Saccharomycotina	Saccharomycetes	Saccharomycetales	Saccharomycetaceae	Saccharomyces	paradoxus	IC Collection of Industrial Microorganisms (ZIM)	ZIM3177	0	/	0	None	0	0	0	0	0	0	0	0
ZIM3238	Saccharomyces paradoxus	Ascomycota	Saccharomycotina	Saccharomycetes	Saccharomycetales	Saccharomycetaceae	Saccharomyces	paradoxus	IC Collection of Industrial Microorganisms (ZIM)	ZIM3238	0	/	0	None	0	0	0	0	0	0	0	0
ZIM3260	Saccharomyces paradoxus	Ascomycota	Saccharomycotina	Saccharomycetes	Saccharomycetales	Saccharomycetaceae	Saccharomyces	paradoxus	IC Collection of Industrial Microorganisms (ZIM)	ZIM3260	0	/	0	None	0	0	0	0	0	0	0	0
ZIM3299	Saccharomyces cerevisiae	Ascomycota	Saccharomycotina	Saccharomycetes	Saccharomycetales	Saccharomycetaceae	Saccharomyces	cerevisiae	IC Collection of Industrial Microorganisms (ZIM)	ZIM3299	0	/	0	None	0	0	0	0	0	0	0	0
ZIM3340	Saccharomyces cerevisiae	Ascomycota	Saccharomycotina	Saccharomycetes	Saccharomycetales	Saccharomycetaceae	Saccharomyces	cerevisiae	IC Collection of Industrial Microorganisms (ZIM)	ZIM3340	0	/	0	None	0	0	0	0	0	0	0	0
ZIM3103	Saccharomyces cerevisiae	Ascomycota	Saccharomycotina	Saccharomycetes	Saccharomycetales	Saccharomycetaceae	Saccharomyces	cerevisiae	IC Collection of Industrial Microorganisms (ZIM)	ZIM3103	0	/	0	None	0	0	0	1	1	0	0	0
ZIM3154	Saccharomyces paradoxus	Ascomycota	Saccharomycotina	Saccharomycetes	Saccharomycetales	Saccharomycetaceae	Saccharomyces	paradoxus	IC Collection of Industrial Microorganisms (ZIM)	ZIM3154	0	/	0	None	0	0	0	0	1	0	0	0
ZIM3178	Saccharomyces cerevisiae	Ascomycota	Saccharomycotina	Saccharomycetes	Saccharomycetales	Saccharomycetaceae	Saccharomyces	cerevisiae	IC Collection of Industrial Microorganisms (ZIM)	ZIM3178	0	/	0	None	0	0	0	0	0	0	0	0
ZIM3239	Saccharomyces paradoxus	Ascomycota	Saccharomycotina	Saccharomycetes	Saccharomycetales	Saccharomycetaceae	Saccharomyces	paradoxus	IC Collection of Industrial Microorganisms (ZIM)	ZIM3239	0	/	0	None	0	0	0	1	0	0	0	0
ZIM3308	Saccharomyces paradoxus	Ascomycota	Saccharomycotina	Saccharomycetes	Saccharomycetales	Saccharomycetaceae	Saccharomyces	paradoxus	IC Collection of Industrial Microorganisms (ZIM)	ZIM3308	0	/	0	None	0	0	0	0	0	0	0	0
ZIM3344	Saccharomyces paradoxus	Ascomycota	Saccharomycotina	Saccharomycetes	Saccharomycetales	Saccharomycetaceae	Saccharomyces	paradoxus	IC Collection of Industrial Microorganisms (ZIM)	ZIM3344	0	/	0	None	0	0	0	0	0	0	0	0
ZIM3105	Saccharomyces cerevisiae	Ascomycota	Saccharomycotina	Saccharomycetes	Saccharomycetales	Saccharomycetaceae	Saccharomyces	cerevisiae	IC Collection of Industrial Microorganisms (ZIM)	ZIM3105	0	/	0	None	0	0	0	0	0	0	0	0
ZIM3158	Saccharomyces paradoxus	Ascomycota	Saccharomycotina	Saccharomycetes	Saccharomycetales	Saccharomycetaceae	Saccharomyces	paradoxus	IC Collection of Industrial Microorganisms (ZIM)	ZIM3158	0	/	0	None	0	0	0	0	0	0	0	0
ZIM3180	Saccharomyces cerevisiae	Ascomycota	Saccharomycotina	Saccharomycetes	Saccharomycetales	Saccharomycetaceae	Saccharomyces	cerevisiae	IC Collection of Industrial Microorganisms (ZIM)	ZIM3180	0	/	0	None	0	0	0	0	0	0	0	0
ZIM3245	Saccharomyces paradoxus	Ascomycota	Saccharomycotina	Saccharomycetes	Saccharomycetales	Saccharomycetaceae	Saccharomyces	paradoxus	IC Collection of Industrial Microorganisms (ZIM)	ZIM3245	0	/	0	None	0	0	0	0	0	0	0	0
ZIM3261	Saccharomyces paradoxus	Ascomycota	Saccharomycotina	Saccharomycetes	Saccharomycetales	Saccharomycetaceae	Saccharomyces	paradoxus	IC Collection of Industrial Microorganisms (ZIM)	ZIM3261	0	/	0	None	0	0	0	0	0	0	0	0
ZIM3311	Saccharomyces paradoxus	Ascomycota	Saccharomycotina	Saccharomycetes	Saccharomycetales	Saccharomycetaceae	Saccharomyces	paradoxus	IC Collection of Industrial Microorganisms (ZIM)	ZIM3311	0	/	0	None	0	0	0	1	0	0	0	0
ZIM3345	Saccharomyces paradoxus	Ascomycota	Saccharomycotina	Saccharomycetes	Saccharomycetales	Saccharomycetaceae	Saccharomyces	paradoxus	IC Collection of Industrial Microorganisms (ZIM)	ZIM3345	0	/	0	None	0	0	0	0	0	0	0	0
ZIM3108	Saccharomyces cerevisiae	Ascomycota	Saccharomycotina	Saccharomycetes	Saccharomycetales	Saccharomycetaceae	Saccharomyces	cerevisiae	IC Collection of Industrial Microorganisms (ZIM)	ZIM3108	0	/	0	None	0	0	0	0	0	0	0	0
ZIM3215	Saccharomyces cerevisiae	Ascomycota	Saccharomycotina	Saccharomycetes	Saccharomycetales	Saccharomycetaceae	Saccharomyces	cerevisiae	IC Collection of Industrial Microorganisms (ZIM)	ZIM3215	0	/	0	None	0	0	0	0	0	0	0	0
ZIM3248	Saccharomyces paradoxus	Ascomycota	Saccharomycotina	Saccharomycetes	Saccharomycetales	Saccharomycetaceae	Saccharomyces	paradoxus	IC Collection of Industrial Microorganisms (ZIM)	ZIM3248	0	/	0	None	0	0	0	1	0	0	0	0
ZIM3262	Saccharomyces cerevisiae	Ascomycota	Saccharomycotina	Saccharomycetes	Saccharomycetales	Saccharomycetaceae	Saccharomyces	cerevisiae	IC Collection of Industrial Microorganisms (ZIM)	ZIM3262	0	/	0	None	0	0	0	0	0	0	0	0
ZIM3313	Saccharomyces paradoxus	Ascomycota	Saccharomycotina	Saccharomycetes	Saccharomycetales	Saccharomycetaceae	Saccharomyces	paradoxus	IC Collection of Industrial Microorganisms (ZIM)	ZIM3313	0	/	0	None	0	0	0	1	0	0	0	0
ZIM3109	Saccharomyces paradoxus	Ascomycota	Saccharomycotina	Saccharomycetes	Saccharomycetales	Saccharomycetaceae	Saccharomyces	paradoxus	IC Collection of Industrial Microorganisms (ZIM)	ZIM3109	0	/	0	None	0	0	0	0	0	0	0	0
ZIM3159	Saccharomyces paradoxus	Ascomycota	Saccharomycotina	Saccharomycetes	Saccharomycetales	Saccharomycetaceae	Saccharomyces	paradoxus	IC Collection of Industrial Microorganisms (ZIM)	ZIM3159	0	/	0	None	0	0	1	0	1	0	0	0
ZIM3224	Saccharomyces cerevisiae	Ascomycota	Saccharomycotina	Saccharomycetes	Saccharomycetales	Saccharomycetaceae	Saccharomyces	cerevisiae	IC Collection of Industrial Microorganisms (ZIM)	ZIM3224	0	/	0	None	0	0	0	0	0	0	0	0
ZIM3249	Saccharomyces cerevisiae	Ascomycota	Saccharomycotina	Saccharomycetes	Saccharomycetales	Saccharomycetaceae	Saccharomyces	cerevisiae	IC Collection of Industrial Microorganisms (ZIM)	ZIM3249	0	/	0	None	0	0	0	0	0	0	0	0
ZIM3264	Saccharomyces cerevisiae	Ascomycota	Saccharomycotina	Saccharomycetes	Saccharomycetales	Saccharomycetaceae	Saccharomyces	cerevisiae	IC Collection of Industrial Microorganisms (ZIM)	ZIM3264	0	/	0	None	0	0	0	0	0	0	0	0
ZIM3315	Saccharomyces paradoxus	Ascomycota	Saccharomycotina	Saccharomycetes	Saccharomycetales	Saccharomycetaceae	Saccharomyces	paradoxus	IC Collection of Industrial Microorganisms (ZIM)	ZIM3315	0	/	0	None	0	0	0	0	0	0	0	0
ZIM3347	Saccharomyces paradoxus	Ascomycota	Saccharomycotina	Saccharomycetes	Saccharomycetales	Saccharomycetaceae	Saccharomyces	paradoxus	IC Collection of Industrial Microorganisms (ZIM)	ZIM3347	0	/	0	None	0	0	0	0	0	0	0	0
ZIM3113	Saccharomyces paradoxus	Ascomycota	Saccharomycotina	Saccharomycetes	Saccharomycetales	Saccharomycetaceae	Saccharomyces	paradoxus	IC Collection of Industrial Microorganisms (ZIM)	ZIM3113	0	/	0	None	0	0	0	0	0	0	0	0
ZIM3161	Saccharomyces paradoxus	Ascomycota	Saccharomycotina	Saccharomycetes	Saccharomycetales	Saccharomycetaceae	Saccharomyces	paradoxus	IC Collection of Industrial Microorganisms (ZIM)	ZIM3161	0	/	0	None	0	0	0	0	0	0	0	0
ZIM3225	Saccharomyces cerevisiae	Ascomycota	Saccharomycotina	Saccharomycetes	Saccharomycetales	Saccharomycetaceae	Saccharomyces	cerevisiae	IC Collection of Industrial Microorganisms (ZIM)	ZIM3225	0	/	0	None	0	0	0	0	0	0	0	0
ZIM3250	Saccharomyces cerevisiae	Ascomycota	Saccharomycotina	Saccharomycetes	Saccharomycetales	Saccharomycetaceae	Saccharomyces	cerevisiae	IC Collection of Industrial Microorganisms (ZIM)	ZIM3250	0	/	0	None	0	0	0	0	0	0	0	0
ZIM3266	Saccharomyces paradoxus	Ascomycota	Saccharomycotina	Saccharomycetes	Saccharomycetales	Saccharomycetaceae	Saccharomyces	paradoxus	IC Collection of Industrial Microorganisms (ZIM)	ZIM3266	0	/	0	None	0	0	0	0	0	0	0	0
ZIM3317	Saccharomyces paradoxus	Ascomycota	Saccharomycotina	Saccharomycetes	Saccharomycetales	Saccharomycetaceae	Saccharomyces	paradoxus	IC Collection of Industrial Microorganisms (ZIM)	ZIM3317	0	/	0	None	0	0	0	0	0	0	0	0
ZIM3351	Saccharomyces cerevisiae	Ascomycota	Saccharomycotina	Saccharomycetes	Saccharomycetales	Saccharomycetaceae	Saccharomyces	cerevisiae	IC Collection of Industrial Microorganisms (ZIM)	ZIM3351	0	/	0	None	0	0	0	0	0	0	0	0
ZIM3164	Saccharomyces cerevisiae	Ascomycota	Saccharomycotina	Saccharomycetes	Saccharomycetales	Saccharomycetaceae	Saccharomyces	cerevisiae	IC Collection of Industrial Microorganisms (ZIM)	ZIM3164	0	/	0	None	0	0	0	0	0	0	0	0
ZIM3227	Saccharomyces cerevisiae	Ascomycota	Saccharomycotina	Saccharomycetes	Saccharomycetales	Saccharomycetaceae	Saccharomyces	cerevisiae	IC Collection of Industrial Microorganisms (ZIM)	ZIM3227	0	/	0	None	0	0	0	0	0	0	0	0
ZIM3252	Saccharomyces cerevisiae	Ascomycota	Saccharomycotina	Saccharomycetes	Saccharomycetales	Saccharomycetaceae	Saccharomyces	cerevisiae	IC Collection of Industrial Microorganisms (ZIM)	ZIM3252	0	/	0	None	0	0	0	0	0	0	0	0
ZIM3269	Saccharomyces cerevisiae	Ascomycota	Saccharomycotina	Saccharomycetes	Saccharomycetales	Saccharomycetaceae	Saccharomyces	cerevisiae	IC Collection of Industrial Microorganisms (ZIM)	ZIM3269	0	/	0	None	0	0	0	0	0	0	0	0
ZIM3331	Saccharomyces paradoxus	Ascomycota	Saccharomycotina	Saccharomycetes	Saccharomycetales	Saccharomycetaceae	Saccharomyces	paradoxus	IC Collection of Industrial Microorganisms (ZIM)	ZIM3331	0	/	0	None	0	0	0	0	0	0	0	0
ZIM3352	Saccharomyces paradoxus	Ascomycota	Saccharomycotina	Saccharomycetes	Saccharomycetales	Saccharomycetaceae	Saccharomyces	paradoxus	IC Collection of Industrial Microorganisms (ZIM)	ZIM3352	0	/	0	None	0	0	0	0	0	0	0	0
ZIM3115	Saccharomyces paradoxus	Ascomycota	Saccharomycotina	Saccharomycetes	Saccharomycetales	Saccharomycetaceae	Saccharomyces	paradoxus	IC Collection of Industrial Microorganisms (ZIM)	ZIM3115	0	/	0	None	0	0	0	0	0	0	0	0
ZIM3165	Saccharomyces cerevisiae	Ascomycota	Saccharomycotina	Saccharomycetes	Saccharomycetales	Saccharomycetaceae	Saccharomyces	cerevisiae	IC Collection of Industrial Microorganisms (ZIM)	ZIM3165	0	/	0	None	0	0	0	1	1	0	1	0
ZIM3231	Saccharomyces cerevisiae	Ascomycota	Saccharomycotina	Saccharomycetes	Saccharomycetales	Saccharomycetaceae	Saccharomyces	cerevisiae	IC Collection of Industrial Microorganisms (ZIM)	ZIM3231	0	/	0	None	0	0	0	0	0	0	0	0
ZIM3253	Saccharomyces cerevisiae	Ascomycota	Saccharomycotina	Saccharomycetes	Saccharomycetales	Saccharomycetaceae	Saccharomyces	cerevisiae	IC Collection of Industrial Microorganisms (ZIM)	ZIM3253	0	/	0	None	0	0	0	0	0	0	0	0
ZIM3270	Saccharomyces cerevisiae	Ascomycota	Saccharomycotina	Saccharomycetes	Saccharomycetales	Saccharomycetaceae	Saccharomyces	cerevisiae	IC Collection of Industrial Microorganisms (ZIM)	ZIM3270	0	/	0	None	0	0	0	0	0	0	0	0
ZIM3332	Saccharomyces cerevisiae	Ascomycota	Saccharomycotina	Saccharomycetes	Saccharomycetales	Saccharomycetaceae	Saccharomyces	cerevisiae	IC Collection of Industrial Microorganisms (ZIM)	ZIM3332	0	/	0	None	0	0	0	1	1	0	0	0
ZIM3353	Saccharomyces paradoxus	Ascomycota	Saccharomycotina	Saccharomycetes	Saccharomycetales	Saccharomycetaceae	Saccharomyces	paradoxus	IC Collection of Industrial Microorganisms (ZIM)	ZIM3353	0	/	0	None	0	0	0	1	0	0	0	0
ZIM3116	Saccharomyces cerevisiae	Ascomycota	Saccharomycotina	Saccharomycetes	Saccharomycetales	Saccharomycetaceae	Saccharomyces	cerevisiae	IC Collection of Industrial Microorganisms (ZIM)	ZIM3116	0	/	0	None	0	0	0	0	0	0	0	0
ZIM3166	Saccharomyces kudriavzevii	Ascomycota	Saccharomycotina	Saccharomycetes	Saccharomycetales	Saccharomycetaceae	Saccharomyces	kudriavzevii	IC Collection of Industrial Microorganisms (ZIM)	ZIM3166	0	/	0	None	0	0	0	0	0	0	0	0
ZIM3234	Saccharomyces cerevisiae	Ascomycota	Saccharomycotina	Saccharomycetes	Saccharomycetales	Saccharomycetaceae	Saccharomyces	cerevisiae	IC Collection of Industrial Microorganisms (ZIM)	ZIM3234	0	/	0	None	0	0	0	0	0	0	0	0
ZIM3276	Saccharomyces paradoxus	Ascomycota	Saccharomycotina	Saccharomycetes	Saccharomycetales	Saccharomycetaceae	Saccharomyces	paradoxus	IC Collection of Industrial Microorganisms (ZIM)	ZIM3276	0	/	0	None	0	0	0	0	0	0	0	0
ZIM3333	Saccharomyces paradoxus	Ascomycota	Saccharomycotina	Saccharomycetes	Saccharomycetales	Saccharomycetaceae	Saccharomyces	paradoxus	IC Collection of Industrial Microorganisms (ZIM)	ZIM3333	0	/	0	None	0	0	0	0	0	0	0	0
ZIM3355	Saccharomyces cerevisiae	Ascomycota	Saccharomycotina	Saccharomycetes	Saccharomycetales	Saccharomycetaceae	Saccharomyces	cerevisiae	IC Collection of Industrial Microorganisms (ZIM)	ZIM3355	0	/	0	None	0	0	0	0	0	0	0	0
ZIM3143	Saccharomyces paradoxus	Ascomycota	Saccharomycotina	Saccharomycetes	Saccharomycetales	Saccharomycetaceae	Saccharomyces	paradoxus	IC Collection of Industrial Microorganisms (ZIM)	ZIM3143	0	/	0	None	0	0	0	0	0	0	0	0
ZIM3173	Saccharomyces paradoxus	Ascomycota	Saccharomycotina	Saccharomycetes	Saccharomycetales	Saccharomycetaceae	Saccharomyces	paradoxus	IC Collection of Industrial Microorganisms (ZIM)	ZIM3173	0	/	0	None	0	0	0	0	0	0	0	0
ZIM3235	Saccharomyces cerevisiae	Ascomycota	Saccharomycotina	Saccharomycetes	Saccharomycetales	Saccharomycetaceae	Saccharomyces	cerevisiae	IC Collection of Industrial Microorganisms (ZIM)	ZIM3235	0	/	0	None	0	0	0	0	0	0	0	0
ZIM3256	Saccharomyces paradoxus	Ascomycota	Saccharomycotina	Saccharomycetes	Saccharomycetales	Saccharomycetaceae	Saccharomyces	paradoxus	IC Collection of Industrial Microorganisms (ZIM)	ZIM3256	0	/	0	None	0	0	0	0	0	0	0	0
ZIM3280	Saccharomyces cerevisiae	Ascomycota	Saccharomycotina	Saccharomycetes	Saccharomycetales	Saccharomycetaceae	Saccharomyces	cerevisiae	IC Collection of Industrial Microorganisms (ZIM)	ZIM3280	0	/	0	None	0	0	0	0	0	0	0	0
ZIM3338	Saccharomyces paradoxus	Ascomycota	Saccharomycotina	Saccharomycetes	Saccharomycetales	Saccharomycetaceae	Saccharomyces	paradoxus	IC Collection of Industrial Microorganisms (ZIM)	ZIM3338	0	/	0	None	0	0	0	0	0	0	0	0
ZIM3365	Saccharomyces cerevisiae	Ascomycota	Saccharomycotina	Saccharomycetes	Saccharomycetales	Saccharomycetaceae	Saccharomyces	cerevisiae	IC Collection of Industrial Microorganisms (ZIM)	ZIM3365	0	/	0	None	0	0	0	0	0	0	0	0
ZIM2116	Yarrowia lipolytica	Ascomycota	Saccharomycotina	Dipodascomycetes	Dipodascales i.s.		Yarrowia	lipolytica	IC Collection of Industrial Microorganisms (ZIM)	ZIM2116	1	3-5 days	1	SCFA 25 g/L - all compositions	1	1	0	0	0	1	1	0	Second_Round_Candidate	13711.2	3058.13	4769.03	2865.16	41.0587	25.9381	26.7422	75.4949	5.0695	12.769	6.90807	19.2866	3324.51	508.72	1791.04	264.323	20.4219	4.82795	30.6994	0	2.76154	6.00929	20.8594	0.18698	2165.49	5437.54
ZIM2413	Yarrowia lipolytica	Ascomycota	Saccharomycotina	Dipodascomycetes	Dipodascales i.s.		Yarrowia	lipolytica	IC Collection of Industrial Microorganisms (ZIM)	ZIM2413	1	3-5 days	0	SCFA 25 g/L - all compositions	1	0	0	0	0	0	0	0
ZIM2423	Yarrowia lipolytica	Ascomycota	Saccharomycotina	Dipodascomycetes	Dipodascales i.s.		Yarrowia	lipolytica	IC Collection of Industrial Microorganisms (ZIM)	ZIM2423	1	3-5 days	0	SCFA 25 g/L - all compositions	1	0	0	0	0	1	1	0
ZIM2448	Yarrowia lipolytica	Ascomycota	Saccharomycotina	Dipodascomycetes	Dipodascales i.s.		Yarrowia	lipolytica	IC Collection of Industrial Microorganisms (ZIM)	ZIM2448	1	No growth observed	0	SCFA 25 g/L - all compositions	0	0	0	0	0	1	1	0
ZIM2450	Yarrowia lipolytica	Ascomycota	Saccharomycotina	Dipodascomycetes	Dipodascales i.s.		Yarrowia	lipolytica	IC Collection of Industrial Microorganisms (ZIM)	ZIM2450	1	3-5 days	0	SCFA 25 g/L - all compositions	1	1	0	0	0	1	1	0
ZIM2584	Yarrowia lipolytica	Ascomycota	Saccharomycotina	Dipodascomycetes	Dipodascales i.s.		Yarrowia	lipolytica	IC Collection of Industrial Microorganisms (ZIM)	ZIM2584	1	3-5 days	0	SCFA 25 g/L - all compositions	1	1	0	0	0	1	1	0
ZIM3366	Saccharomyces cerevisiae	Ascomycota	Saccharomycotina	Saccharomycetes	Saccharomycetales	Saccharomycetaceae	Saccharomyces	cerevisiae	IC Collection of Industrial Microorganisms (ZIM)	ZIM3366	0	/	0	None	0	0	0	0	0	0	0	0
ZIM3414	Saccharomyces cerevisiae	Ascomycota	Saccharomycotina	Saccharomycetes	Saccharomycetales	Saccharomycetaceae	Saccharomyces	cerevisiae	IC Collection of Industrial Microorganisms (ZIM)	ZIM3414	0	/	0	None	0	0	0	0	0	0	0	0
ZIM3437	Saccharomyces cerevisiae	Ascomycota	Saccharomycotina	Saccharomycetes	Saccharomycetales	Saccharomycetaceae	Saccharomyces	cerevisiae	IC Collection of Industrial Microorganisms (ZIM)	ZIM3437	0	/	0	None	0	0	0	0	0	0	0	0
ZIM2679	Saccharomyces paradoxus	Ascomycota	Saccharomycotina	Saccharomycetes	Saccharomycetales	Saccharomycetaceae	Saccharomyces	paradoxus	IC Collection of Industrial Microorganisms (ZIM)	ZIM2679	0	/	0	None	0	0	0	0	0	0	0	0
ZIM2834	Saccharomyces paradoxus	Ascomycota	Saccharomycotina	Saccharomycetes	Saccharomycetales	Saccharomycetaceae	Saccharomyces	paradoxus	IC Collection of Industrial Microorganisms (ZIM)	ZIM2834	0	/	0	None	0	0	0	0	0	0	0	0
ZIM2969	Saccharomyces paradoxus	Ascomycota	Saccharomycotina	Saccharomycetes	Saccharomycetales	Saccharomycetaceae	Saccharomyces	paradoxus	IC Collection of Industrial Microorganisms (ZIM)	ZIM2969	0	/	0	None	0	0	0	0	0	0	0	0
ZIM3367	Saccharomyces cerevisiae	Ascomycota	Saccharomycotina	Saccharomycetes	Saccharomycetales	Saccharomycetaceae	Saccharomyces	cerevisiae	IC Collection of Industrial Microorganisms (ZIM)	ZIM3367	0	/	0	None	0	0	0	0	0	0	0	0
ZIM3400	Saccharomyces cerevisiae	Ascomycota	Saccharomycotina	Saccharomycetes	Saccharomycetales	Saccharomycetaceae	Saccharomyces	cerevisiae	IC Collection of Industrial Microorganisms (ZIM)	ZIM3400	0	/	0	None	0	0	0	0	0	0	0	0
ZIM3415	Saccharomyces cerevisiae	Ascomycota	Saccharomycotina	Saccharomycetes	Saccharomycetales	Saccharomycetaceae	Saccharomyces	cerevisiae	IC Collection of Industrial Microorganisms (ZIM)	ZIM3415	0	/	0	None	0	0	0	0	0	0	0	0
ZIM3438	Saccharomyces paradoxus	Ascomycota	Saccharomycotina	Saccharomycetes	Saccharomycetales	Saccharomycetaceae	Saccharomyces	paradoxus	IC Collection of Industrial Microorganisms (ZIM)	ZIM3438	0	/	0	None	0	0	0	0	0	0	0	0
ZIM2680	Saccharomyces cerevisiae	Ascomycota	Saccharomycotina	Saccharomycetes	Saccharomycetales	Saccharomycetaceae	Saccharomyces	cerevisiae	IC Collection of Industrial Microorganisms (ZIM)	ZIM2680	0	/	0	None	0	0	0	0	0	0	0	0
ZIM2903	Saccharomyces paradoxus	Ascomycota	Saccharomycotina	Saccharomycetes	Saccharomycetales	Saccharomycetaceae	Saccharomyces	paradoxus	IC Collection of Industrial Microorganisms (ZIM)	ZIM2903	0	/	0	None	0	0	0	0	0	0	0	0
ZIM2974	Saccharomyces paradoxus	Ascomycota	Saccharomycotina	Saccharomycetes	Saccharomycetales	Saccharomycetaceae	Saccharomyces	paradoxus	IC Collection of Industrial Microorganisms (ZIM)	ZIM2974	0	/	0	None	0	0	0	0	1	0	0	0
ZIM3371	Saccharomyces cerevisiae	Ascomycota	Saccharomycotina	Saccharomycetes	Saccharomycetales	Saccharomycetaceae	Saccharomyces	cerevisiae	IC Collection of Industrial Microorganisms (ZIM)	ZIM3371	0	/	0	None	0	0	0	0	0	0	0	0
ZIM3401	Saccharomyces paradoxus	Ascomycota	Saccharomycotina	Saccharomycetes	Saccharomycetales	Saccharomycetaceae	Saccharomyces	paradoxus	IC Collection of Industrial Microorganisms (ZIM)	ZIM3401	0	/	0	None	0	0	0	0	0	0	0	0
ZIM3416	Saccharomyces cerevisiae	Ascomycota	Saccharomycotina	Saccharomycetes	Saccharomycetales	Saccharomycetaceae	Saccharomyces	cerevisiae	IC Collection of Industrial Microorganisms (ZIM)	ZIM3416	0	/	0	None	0	0	0	1	0	0	0	0
ZIM3441	Saccharomyces cerevisiae	Ascomycota	Saccharomycotina	Saccharomycetes	Saccharomycetales	Saccharomycetaceae	Saccharomyces	cerevisiae	IC Collection of Industrial Microorganisms (ZIM)	ZIM3441	0	/	0	None	0	0	0	0	0	0	0	0
ZIM2918	Saccharomyces paradoxus	Ascomycota	Saccharomycotina	Saccharomycetes	Saccharomycetales	Saccharomycetaceae	Saccharomyces	paradoxus	IC Collection of Industrial Microorganisms (ZIM)	ZIM2918	0	/	0	None	0	0	0	0	0	0	0	0
ZIM2975	Saccharomyces paradoxus	Ascomycota	Saccharomycotina	Saccharomycetes	Saccharomycetales	Saccharomycetaceae	Saccharomyces	paradoxus	IC Collection of Industrial Microorganisms (ZIM)	ZIM2975	0	/	0	None	0	0	0	0	0	0	0	0
ZIM3373	Saccharomyces cerevisiae	Ascomycota	Saccharomycotina	Saccharomycetes	Saccharomycetales	Saccharomycetaceae	Saccharomyces	cerevisiae	IC Collection of Industrial Microorganisms (ZIM)	ZIM3373	0	/	0	None	0	0	0	0	1	0	0	0
ZIM3402	Saccharomyces paradoxus	Ascomycota	Saccharomycotina	Saccharomycetes	Saccharomycetales	Saccharomycetaceae	Saccharomyces	paradoxus	IC Collection of Industrial Microorganisms (ZIM)	ZIM3402	0	/	0	None	0	0	0	0	0	0	0	0
ZIM3417	Saccharomyces cerevisiae	Ascomycota	Saccharomycotina	Saccharomycetes	Saccharomycetales	Saccharomycetaceae	Saccharomyces	cerevisiae	IC Collection of Industrial Microorganisms (ZIM)	ZIM3417	0	/	0	None	0	0	0	0	0	0	0	0
ZIM2632	Saccharomyces paradoxus	Ascomycota	Saccharomycotina	Saccharomycetes	Saccharomycetales	Saccharomycetaceae	Saccharomyces	paradoxus	IC Collection of Industrial Microorganisms (ZIM)	ZIM2632	0	/	0	None	0	0	0	1	0	0	0	0
ZIM2688	Saccharomyces paradoxus	Ascomycota	Saccharomycotina	Saccharomycetes	Saccharomycetales	Saccharomycetaceae	Saccharomyces	paradoxus	IC Collection of Industrial Microorganisms (ZIM)	ZIM2688	0	/	0	None	0	0	0	0	0	0	0	0
ZIM2919	Saccharomyces paradoxus	Ascomycota	Saccharomycotina	Saccharomycetes	Saccharomycetales	Saccharomycetaceae	Saccharomyces	paradoxus	IC Collection of Industrial Microorganisms (ZIM)	ZIM2919	0	/	0	None	0	0	0	0	0	0	0	0
ZIM2683	Saccharomyces paradoxus	Ascomycota	Saccharomycotina	Saccharomycetes	Saccharomycetales	Saccharomycetaceae	Saccharomyces	paradoxus	IC Collection of Industrial Microorganisms (ZIM)	ZIM2683	0	/	0	None	0	0	0	0	0	0	0	0
ZIM3376	Saccharomyces paradoxus	Ascomycota	Saccharomycotina	Saccharomycetes	Saccharomycetales	Saccharomycetaceae	Saccharomyces	paradoxus	IC Collection of Industrial Microorganisms (ZIM)	ZIM3376	0	/	0	None	0	0	0	0	0	0	0	0
ZIM3421	Saccharomyces paradoxus	Ascomycota	Saccharomycotina	Saccharomycetes	Saccharomycetales	Saccharomycetaceae	Saccharomyces	paradoxus	IC Collection of Industrial Microorganisms (ZIM)	ZIM3421	0	/	0	None	0	0	0	0	0	0	0	0
ZIM2633	Saccharomyces paradoxus	Ascomycota	Saccharomycotina	Saccharomycetes	Saccharomycetales	Saccharomycetaceae	Saccharomyces	paradoxus	IC Collection of Industrial Microorganisms (ZIM)	ZIM2633	0	/	0	None	0	0	0	1	0	0	1	0
ZIM2692	Saccharomyces paradoxus	Ascomycota	Saccharomycotina	Saccharomycetes	Saccharomycetales	Saccharomycetaceae	Saccharomyces	paradoxus	IC Collection of Industrial Microorganisms (ZIM)	ZIM2692	0	/	0	None	0	0	0	1	0	0	0	0
ZIM2920	Saccharomyces paradoxus	Ascomycota	Saccharomycotina	Saccharomycetes	Saccharomycetales	Saccharomycetaceae	Saccharomyces	paradoxus	IC Collection of Industrial Microorganisms (ZIM)	ZIM2920	0	/	0	None	0	0	0	0	1	0	0	0
ZIM3379	Saccharomyces paradoxus	Ascomycota	Saccharomycotina	Saccharomycetes	Saccharomycetales	Saccharomycetaceae	Saccharomyces	paradoxus	IC Collection of Industrial Microorganisms (ZIM)	ZIM3379	0	/	0	None	0	0	0	0	0	0	0	0
ZIM3404	Saccharomyces paradoxus	Ascomycota	Saccharomycotina	Saccharomycetes	Saccharomycetales	Saccharomycetaceae	Saccharomyces	paradoxus	IC Collection of Industrial Microorganisms (ZIM)	ZIM3404	0	/	0	None	0	0	0	0	0	0	0	0
ZIM3422	Saccharomyces cerevisiae	Ascomycota	Saccharomycotina	Saccharomycetes	Saccharomycetales	Saccharomycetaceae	Saccharomyces	cerevisiae	IC Collection of Industrial Microorganisms (ZIM)	ZIM3422	0	/	0	None	0	0	0	0	0	0	0	0
ZIM2634	Saccharomyces paradoxus	Ascomycota	Saccharomycotina	Saccharomycetes	Saccharomycetales	Saccharomycetaceae	Saccharomyces	paradoxus	IC Collection of Industrial Microorganisms (ZIM)	ZIM2634	0	/	0	None	0	0	0	0	0	0	0	0
ZIM2693	Saccharomyces paradoxus	Ascomycota	Saccharomycotina	Saccharomycetes	Saccharomycetales	Saccharomycetaceae	Saccharomyces	paradoxus	IC Collection of Industrial Microorganisms (ZIM)	ZIM2693	0	/	0	None	0	0	0	0	0	0	0	0
ZIM2927	Saccharomyces paradoxus	Ascomycota	Saccharomycotina	Saccharomycetes	Saccharomycetales	Saccharomycetaceae	Saccharomyces	paradoxus	IC Collection of Industrial Microorganisms (ZIM)	ZIM2927	0	/	0	None	0	0	0	0	0	0	0	0
ZIM2702	Saccharomyces paradoxus	Ascomycota	Saccharomycotina	Saccharomycetes	Saccharomycetales	Saccharomycetaceae	Saccharomyces	paradoxus	IC Collection of Industrial Microorganisms (ZIM)	ZIM2702	0	/	0	None	0	0	0	0	0	0	0	0
ZIM3382	Saccharomyces paradoxus	Ascomycota	Saccharomycotina	Saccharomycetes	Saccharomycetales	Saccharomycetaceae	Saccharomyces	paradoxus	IC Collection of Industrial Microorganisms (ZIM)	ZIM3382	0	/	0	None	0	0	0	0	0	0	0	0
ZIM3406	Saccharomyces paradoxus	Ascomycota	Saccharomycotina	Saccharomycetes	Saccharomycetales	Saccharomycetaceae	Saccharomyces	paradoxus	IC Collection of Industrial Microorganisms (ZIM)	ZIM3406	0	/	0	None	0	0	0	0	0	0	0	0
ZIM3423	Saccharomyces paradoxus	Ascomycota	Saccharomycotina	Saccharomycetes	Saccharomycetales	Saccharomycetaceae	Saccharomyces	paradoxus	IC Collection of Industrial Microorganisms (ZIM)	ZIM3423	0	/	0	None	0	0	0	0	0	0	0	0
ZIM2635	Saccharomyces paradoxus	Ascomycota	Saccharomycotina	Saccharomycetes	Saccharomycetales	Saccharomycetaceae	Saccharomyces	paradoxus	IC Collection of Industrial Microorganisms (ZIM)	ZIM2635	0	/	0	None	0	0	0	0	0	0	1	0
ZIM2700	Saccharomyces paradoxus	Ascomycota	Saccharomycotina	Saccharomycetes	Saccharomycetales	Saccharomycetaceae	Saccharomyces	paradoxus	IC Collection of Industrial Microorganisms (ZIM)	ZIM2700	0	/	0	None	0	0	0	0	0	0	1	0
ZIM2928	Saccharomyces paradoxus	Ascomycota	Saccharomycotina	Saccharomycetes	Saccharomycetales	Saccharomycetaceae	Saccharomyces	paradoxus	IC Collection of Industrial Microorganisms (ZIM)	ZIM2928	0	/	0	None	0	0	0	0	0	0	0	0
ZIM2719	Saccharomyces paradoxus	Ascomycota	Saccharomycotina	Saccharomycetes	Saccharomycetales	Saccharomycetaceae	Saccharomyces	paradoxus	IC Collection of Industrial Microorganisms (ZIM)	ZIM2719	0	/	0	None	0	0	0	1	0	0	0	0
ZIM3407	Saccharomyces paradoxus	Ascomycota	Saccharomycotina	Saccharomycetes	Saccharomycetales	Saccharomycetaceae	Saccharomyces	paradoxus	IC Collection of Industrial Microorganisms (ZIM)	ZIM3407	0	/	0	None	0	0	0	0	0	0	0	0
ZIM3424	Saccharomyces paradoxus	Ascomycota	Saccharomycotina	Saccharomycetes	Saccharomycetales	Saccharomycetaceae	Saccharomyces	paradoxus	IC Collection of Industrial Microorganisms (ZIM)	ZIM3424	0	/	0	None	0	0	0	0	0	0	0	0
ZIM2636	Saccharomyces paradoxus	Ascomycota	Saccharomycotina	Saccharomycetes	Saccharomycetales	Saccharomycetaceae	Saccharomyces	paradoxus	IC Collection of Industrial Microorganisms (ZIM)	ZIM2636	0	/	0	None	0	0	0	1	0	0	0	0
ZIM2732	Saccharomyces paradoxus	Ascomycota	Saccharomycotina	Saccharomycetes	Saccharomycetales	Saccharomycetaceae	Saccharomyces	paradoxus	IC Collection of Industrial Microorganisms (ZIM)	ZIM2732	0	/	0	None	0	0	0	0	0	0	0	0
ZIM2935	Saccharomyces paradoxus	Ascomycota	Saccharomycotina	Saccharomycetes	Saccharomycetales	Saccharomycetaceae	Saccharomyces	paradoxus	IC Collection of Industrial Microorganisms (ZIM)	ZIM2935	0	/	0	None	0	0	0	0	0	0	0	0
ZIM2733	Saccharomyces paradoxus	Ascomycota	Saccharomycotina	Saccharomycetes	Saccharomycetales	Saccharomycetaceae	Saccharomyces	paradoxus	IC Collection of Industrial Microorganisms (ZIM)	ZIM2733	0	/	0	None	0	0	0	0	0	0	0	0
ZIM3383	Saccharomyces paradoxus	Ascomycota	Saccharomycotina	Saccharomycetes	Saccharomycetales	Saccharomycetaceae	Saccharomyces	paradoxus	IC Collection of Industrial Microorganisms (ZIM)	ZIM3383	0	/	0	None	0	0	0	0	0	0	0	0
ZIM3408	Saccharomyces cerevisiae	Ascomycota	Saccharomycotina	Saccharomycetes	Saccharomycetales	Saccharomycetaceae	Saccharomyces	cerevisiae	IC Collection of Industrial Microorganisms (ZIM)	ZIM3408	0	/	0	None	0	0	1	0	0	0	0	0
ZIM3425	Saccharomyces paradoxus	Ascomycota	Saccharomycotina	Saccharomycetes	Saccharomycetales	Saccharomycetaceae	Saccharomyces	paradoxus	IC Collection of Industrial Microorganisms (ZIM)	ZIM3425	0	/	0	None	0	0	0	0	0	0	1	0
ZIM2637	Saccharomyces paradoxus	Ascomycota	Saccharomycotina	Saccharomycetes	Saccharomycetales	Saccharomycetaceae	Saccharomyces	paradoxus	IC Collection of Industrial Microorganisms (ZIM)	ZIM2637	0	/	0	None	0	0	0	1	0	0	1	0
ZIM2737	Saccharomyces paradoxus	Ascomycota	Saccharomycotina	Saccharomycetes	Saccharomycetales	Saccharomycetaceae	Saccharomyces	paradoxus	IC Collection of Industrial Microorganisms (ZIM)	ZIM2737	0	/	0	None	0	0	0	0	0	0	0	0
ZIM2750	Saccharomyces cerevisiae	Ascomycota	Saccharomycotina	Saccharomycetes	Saccharomycetales	Saccharomycetaceae	Saccharomyces	cerevisiae	IC Collection of Industrial Microorganisms (ZIM)	ZIM2750	0	/	0	None	0	0	0	0	0	0	0	0
ZIM3386	Saccharomyces paradoxus	Ascomycota	Saccharomycotina	Saccharomycetes	Saccharomycetales	Saccharomycetaceae	Saccharomyces	paradoxus	IC Collection of Industrial Microorganisms (ZIM)	ZIM3386	0	/	0	None	0	0	0	0	0	0	0	0
ZIM3409	Saccharomyces cerevisiae	Ascomycota	Saccharomycotina	Saccharomycetes	Saccharomycetales	Saccharomycetaceae	Saccharomyces	cerevisiae	IC Collection of Industrial Microorganisms (ZIM)	ZIM3409	0	/	0	None	0	0	0	0	0	0	0	0
ZIM3428	Saccharomyces cerevisiae	Ascomycota	Saccharomycotina	Saccharomycetes	Saccharomycetales	Saccharomycetaceae	Saccharomyces	cerevisiae	IC Collection of Industrial Microorganisms (ZIM)	ZIM3428	0	/	0	None	0	0	0	0	0	0	0	0
ZIM2776	Saccharomyces cerevisiae	Ascomycota	Saccharomycotina	Saccharomycetes	Saccharomycetales	Saccharomycetaceae	Saccharomyces	cerevisiae	IC Collection of Industrial Microorganisms (ZIM)	ZIM2776	0	/	0	None	0	0	0	0	0	0	0	0
ZIM2940	Saccharomyces cerevisiae	Ascomycota	Saccharomycotina	Saccharomycetes	Saccharomycetales	Saccharomycetaceae	Saccharomyces	cerevisiae	IC Collection of Industrial Microorganisms (ZIM)	ZIM2940	0	/	0	None	0	0	0	0	0	0	0	0
ZIM2824	Saccharomyces cerevisiae	Ascomycota	Saccharomycotina	Saccharomycetes	Saccharomycetales	Saccharomycetaceae	Saccharomyces	cerevisiae	IC Collection of Industrial Microorganisms (ZIM)	ZIM2824	0	/	0	None	0	0	0	0	0	0	0	0
ZIM3397	Saccharomyces cerevisiae	Ascomycota	Saccharomycotina	Saccharomycetes	Saccharomycetales	Saccharomycetaceae	Saccharomyces	cerevisiae	IC Collection of Industrial Microorganisms (ZIM)	ZIM3397	0	/	0	None	0	0	0	0	1	0	0	0
ZIM3413	Saccharomyces cerevisiae	Ascomycota	Saccharomycotina	Saccharomycetes	Saccharomycetales	Saccharomycetaceae	Saccharomyces	cerevisiae	IC Collection of Industrial Microorganisms (ZIM)	ZIM3413	0	/	0	None	0	0	0	0	0	0	0	0
ZIM3435	Saccharomyces paradoxus	Ascomycota	Saccharomycotina	Saccharomycetes	Saccharomycetales	Saccharomycetaceae	Saccharomyces	paradoxus	IC Collection of Industrial Microorganisms (ZIM)	ZIM3435	0	/	0	None	0	0	0	0	1	0	0	0
ZIM2645	Saccharomyces paradoxus	Ascomycota	Saccharomycotina	Saccharomycetes	Saccharomycetales	Saccharomycetaceae	Saccharomyces	paradoxus	IC Collection of Industrial Microorganisms (ZIM)	ZIM2645	0	/	0	None	0	0	0	0	0	0	0	0
ZIM2799	Saccharomyces cerevisiae	Ascomycota	Saccharomycotina	Saccharomycetes	Saccharomycetales	Saccharomycetaceae	Saccharomyces	cerevisiae	IC Collection of Industrial Microorganisms (ZIM)	ZIM2799	0	/	0	None	0	0	0	0	0	0	0	0
ZIM2958	Saccharomyces paradoxus	Ascomycota	Saccharomycotina	Saccharomycetes	Saccharomycetales	Saccharomycetaceae	Saccharomyces	paradoxus	IC Collection of Industrial Microorganisms (ZIM)	ZIM2958	0	/	0	None	0	0	0	0	0	0	0	0
ZIM2825	Saccharomyces cerevisiae	Ascomycota	Saccharomycotina	Saccharomycetes	Saccharomycetales	Saccharomycetaceae	Saccharomyces	cerevisiae	IC Collection of Industrial Microorganisms (ZIM)	ZIM2825	0	/	0	None	0	0	0	1	0	0	0	0
CECT1240	Yarrowia lipolytica	Ascomycota	Saccharomycotina	Dipodascomycetes	Dipodascales i.s.		Yarrowia	lipolytica	Spanish Type Culture Collection (CECT)	CECT1240	0	/	0	None	0	0	1	1	1	1	1	1	Second_Round_Candidate	1629.37	885.292	1483.14	1014.94	43.4736	82.402	68.1486	98.0794	7.25288	26.9147	14.496	13.2997	1222.11	465.894	141.104	261.669	20.9851	23.2936	24.9332	20.4917	2.94146	10.2342	10.4158	20.6264	2107.46	6299.02
[truncated: 32 more columns]

## Sheet: Suppl._S1_Table2
Supplementary File S1: Phenotypic data
Collection_ID	parameter	u_stat	p_value	p.adj_BH	interpretation	Condition
EXF-12053	Fitness	1	0.000915751	0.00634921	Significant	Glucose
EXF-12057	Fitness	0	0.000457875	0.00396825	Significant	Glucose
EXF-4926	Fitness	0	0.000457875	0.00396825	Significant	Glucose
EXF-5648	Fitness	9	0.0380037	0.0919158	Not Significant	Glucose
EXF-7956	Fitness	2	0.0018315	0.0119048	Significant	Glucose
EXF-9343	Fitness	0	0.000457875	0.00396825	Significant	Glucose
EXF-6398	Fitness	0	0.000457875	0.00396825	Significant	Glucose
EXF-6471	Fitness	0	0.000457875	0.00396825	Significant	Glucose
EXF-7830	Fitness	0	2.08308e-05	0.00396825	Significant	Glucose
EXF-7860	Fitness	0	0.000457875	0.00396825	Significant	Glucose
EXF-7849	Fitness	0	0.000457875	0.00396825	Significant	Glucose
EXF-9058	Fitness	0	0.000457875	0.00396825	Significant	Glucose
EXF-6441	Fitness	0	0.000457875	0.00396825	Significant	Glucose
EXF-6442	Fitness	0	0.000457875	0.00396825	Significant	Glucose
EXF-6443	Fitness	0	0.000457875	0.00396825	Significant	Glucose
EXF-6459	Fitness	0	0.000457875	0.00396825	Significant	Glucose
EXF-7771	Fitness	1	0.000915751	0.00634921	Significant	Glucose
EXF-7983	Fitness	1	0.000915751	0.00634921	Significant	Glucose
EXF-7990	Fitness	0	0.000457875	0.00396825	Significant	Glucose
EXF-6251	Fitness	0	0.000457875	0.00396825	Significant	Glucose
EXF-7104	Fitness	0	0.000457875	0.00396825	Significant	Glucose
EXF-9531	Fitness	0	0.000457875	0.00396825	Significant	Glucose
EXF-12015	Fitness	0	0.000457875	0.00396825	Significant	Glucose
EXF-5650	Fitness	9	0.0380037	0.0919158	Not Significant	Glucose
EXF-7107	Fitness	0	0.000457875	0.00396825	Significant	Glucose
EXF-8946	Fitness	0	0.000457875	0.00396825	Significant	Glucose
EXF-12195	Fitness	1	0.000915751	0.00634921	Significant	Glucose
EXF-8114	Fitness	0	0.000457875	0.00396825	Significant	Glucose
EXF-9071	Fitness	0	0.000457875	0.00396825	Significant	Glucose
EXF-7958	Fitness	0	0.0014652	0.00983103	Significant	Glucose
EXF-12204	Fitness	4	0.00549451	0.0238095	Significant	Glucose
ZIM2116	Fitness	0	0.000197094	0.00396825	Significant	Glucose
ZIM2409	Fitness	3	0.00320513	0.0162602	Significant	Glucose
ZIM2449	Fitness	3	0.00320513	0.0162602	Significant	Glucose
ZIM2511	Fitness	1	0.000915751	0.00634921	Significant	Glucose
EXF-12101	Fitness				Not Significant	Glucose
EXF-1504	Fitness				Not Significant	Glucose
EXF-1446	Fitness	3	0.00320513	0.0162602	Significant	Glucose
EXF-11486	Fitness	0	0.00549451	0.0238095	Significant	Glucose
EXF-11732	Fitness	1	0.000915751	0.00634921	Significant	Glucose
EXF-9505	Fitness	16	0.221154	0.321678	Not Significant	Glucose
EXF-4848	Fitness	6	0.0132784	0.0389001	Significant	Glucose
EXF-8413	Fitness	9	0.0380037	0.0919158	Not Significant	Glucose
EXF-8418	Fitness	16	0.221154	0.321678	Not Significant	Glucose
EXF-6239	Fitness	3	0.00320513	0.0162602	Significant	Glucose
EXF-9502	Fitness	3	0.00320513	0.0162602	Significant	Glucose
EXF-8861	Fitness	3	0.00320513	0.0162602	Significant	Glucose
EXF-9380	Fitness	6	0.0132784	0.0389001	Significant	Glucose
EXF-17398	Fitness	3	0.00320513	0.0162602	Significant	Glucose
EXF-11735	Fitness	4	0.00549451	0.0238095	Significant	Glucose
EXF-11879	Fitness	3	0.00320513	0.0162602	Significant	Glucose
EXF-11946	Fitness	4	0.00549451	0.0238095	Significant	Glucose
EXF-11947	Fitness	6	0.0132784	0.0389001	Significant	Glucose
EXF-12110	Fitness	6	0.0132784	0.0389001	Significant	Glucose
EXF-12053	initial biomass	17	0.267399	0.373282	Not Significant	Glucose
EXF-12057	initial biomass	16	0.221154	0.321678	Not Significant	Glucose
EXF-4926	initial biomass	17	0.267399	0.373282	Not Significant	Glucose
EXF-5648	initial biomass	21	0.509615	0.616279	Not Significant	Glucose
EXF-7956	initial biomass	16	0.221154	0.321678	Not Significant	Glucose
EXF-9343	initial biomass	9	0.0380037	0.0919158	Not Significant	Glucose
EXF-6398	initial biomass	15	0.180403	0.284271	Not Significant	Glucose
EXF-6471	initial biomass	15	0.180403	0.284271	Not Significant	Glucose
EXF-7830	initial biomass	95	0.533417	0.634004	Not Significant	Glucose
EXF-7860	initial biomass	22	0.583333	0.67035	Not Significant	Glucose
EXF-7849	initial biomass	15	0.180403	0.284271	Not Significant	Glucose
EXF-9058	initial biomass	13	0.114927	0.199206	Not Significant	Glucose
EXF-6441	initial biomass	13	0.114927	0.199206	Not Significant	Glucose
EXF-6442	initial biomass	15	0.180403	0.284271	Not Significant	Glucose
EXF-6443	initial biomass	14	0.145147	0.241524	Not Significant	Glucose
EXF-6459	initial biomass	16	0.221154	0.321678	Not Significant	Glucose
EXF-7771	initial biomass	32	0.661172	0.735421	Not Significant	Glucose
EXF-7983	initial biomass	16	0.221154	0.321678	Not Significant	Glucose
EXF-7990	initial biomass	13	0.114927	0.199206	Not Significant	Glucose
EXF-6251	initial biomass	18	0.319597	0.431664	Not Significant	Glucose
EXF-7104	initial biomass	13	0.114927	0.199206	Not Significant	Glucose
EXF-9531	initial biomass	34	0.509615	0.616279	Not Significant	Glucose
EXF-12015	initial biomass	34	0.509615	0.616279	Not Significant	Glucose
EXF-5650	initial biomass	20	0.440934	0.552496	Not Significant	Glucose
EXF-7107	initial biomass	9	0.0380037	0.0919158	Not Significant	Glucose
EXF-8946	initial biomass	12	0.0897436	0.171254	Not Significant	Glucose
EXF-12195	initial biomass	29	0.913004	0.926365	Not Significant	Glucose
EXF-8114	initial biomass	22	0.583333	0.67035	Not Significant	Glucose
EXF-9071	initial biomass	29	0.913004	0.926365	Not Significant	Glucose
EXF-7958	initial biomass	11	0.177289	0.284271	Not Significant	Glucose
EXF-12204	initial biomass	20	0.440934	0.552496	Not Significant	Glucose
ZIM2116	initial biomass	38	0.403318	0.51784	Not Significant	Glucose
ZIM2409	initial biomass	26	0.913004	0.926365	Not Significant	Glucose
ZIM2449	initial biomass	32	0.661172	0.735421	Not Significant	Glucose
ZIM2511	initial biomass	36	0.377289	0.493561	Not Significant	Glucose
EXF-12101	initial biomass				Not Significant	Glucose
EXF-1504	initial biomass				Not Significant	Glucose
EXF-1446	initial biomass	32	0.661172	0.735421	Not Significant	Glucose
EXF-11486	initial biomass	33	0.00549451	0.0238095	Significant	Glucose
EXF-11732	initial biomass	38	0.267399	0.373282	Not Significant	Glucose
EXF-9505	initial biomass	45	0.0517399	0.114488	Not Significant	Glucose
EXF-4848	initial biomass	31	0.742674	0.821682	Not Significant	Glucose
EXF-8413	initial biomass	45	0.0517399	0.114488	Not Significant	Glucose
EXF-8418	initial biomass	44	0.0686813	0.136742	Not Significant	Glucose
EXF-6239	initial biomass	35	0.440934	0.552496	Not Significant	Glucose
EXF-9502	initial biomass	40	0.180403	0.284271	Not Significant	Glucose
EXF-8861	initial biomass	44	0.0686813	0.136742	Not Significant	Glucose
EXF-9380	initial biomass	34	0.509615	0.616279	Not Significant	Glucose
EXF-17398	initial biomass	26	0.913004	0.926365	Not Significant	Glucose
EXF-11735	initial biomass	26	0.913004	0.926365	Not Significant	Glucose
EXF-11879	initial biomass	39	0.221154	0.321678	Not Significant	Glucose
EXF-11946	initial biomass	41	0.145147	0.241524	Not Significant	Glucose
EXF-11947	initial biomass	42	0.114927	0.199206	Not Significant	Glucose
EXF-12110	initial biomass	39	0.221154	0.321678	Not Significant	Glucose
EXF-12053	Lag	18	0.307565	0.420878	Not Significant	Glucose
EXF-12057	Lag	18	0.307565	0.420878	Not Significant	Glucose
EXF-4926	Lag	13	0.112467	0.199206	Not Significant	Glucose
EXF-5648	Lag	13	0.112467	0.199206	Not Significant	Glucose
EXF-7956	Lag	19	0.364421	0.479744	Not Significant	Glucose
EXF-9343	Lag	22	0.570811	0.663288	Not Significant	Glucose
EXF-6398	Lag	24.5	0.776205	0.840889	Not Significant	Glucose
EXF-6471	Lag	28	1	1	Not Significant	Glucose
EXF-7830	Lag	102	0.323588	0.434234	Not Significant	Glucose
EXF-7860	Lag	24.5	0.776205	0.840889	Not Significant	Glucose
EXF-7849	Lag	25	0.820233	0.883981	Not Significant	Glucose
EXF-9058	Lag	22	0.570242	0.663288	Not Significant	Glucose
EXF-6441	Lag	22	0.570527	0.663288	Not Significant	Glucose
EXF-6442	Lag	22	0.569672	0.663288	Not Significant	Glucose
EXF-6443	Lag	29.5	0.864866	0.917817	Not Significant	Glucose
EXF-6459	Lag	36.5	0.334861	0.446481	Not Significant	Glucose
EXF-7771	Lag	25.5	0.864768	0.917817	Not Significant	Glucose
EXF-7983	Lag	30.5	0.776205	0.840889	Not Significant	Glucose
EXF-7990	Lag	28	1	1	Not Significant	Glucose
EXF-6251	Lag	16	0.212365	0.321678	Not Significant	Glucose
EXF-7104	Lag	48.5	0.0200275	0.0548122	Not Significant	Glucose
EXF-9531	Lag	35	0.426746	0.544559	Not Significant	Glucose
EXF-12015	Lag	42	0.111937	0.199206	Not Significant	Glucose
EXF-5650	Lag	34.5	0.460843	0.573985	Not Significant	Glucose
EXF-7107	Lag	41	0.139942	0.23859	Not Significant	Glucose
EXF-8946	Lag	19.5	0.393769	0.511171	Not Significant	Glucose
EXF-12195	Lag	51.5	0.00767146	0.0306699	Significant	Glucose
EXF-8114	Lag	55	0.00218917	0.0137984	Significant	Glucose
EXF-9071	Lag	40	0.17305	0.284271	Not Significant	Glucose
EXF-7958	Lag	29	0.395666	0.511171	Not Significant	Glucose
EXF-12204	Lag	33.5	0.531716	0.634004	Not Significant	Glucose
ZIM2116	Lag	85.5	0.00693157	0.0294238	Significant	Glucose
ZIM2409	Lag	43.5	0.078653	0.152896	Not Significant	Glucose
ZIM2449	Lag	39	0.212365	0.321678	Not Significant	Glucose
ZIM2511	Lag	44	0.0688637	0.136742	Not Significant	Glucose
EXF-12101	Lag				Not Significant	Glucose
EXF-1504	Lag				Not Significant	Glucose
EXF-1446	Lag	43	0.0880815	0.169638	Not Significant	Glucose
EXF-11486	Lag	17	1	1	Not Significant	Glucose
EXF-11732	Lag	42.5	0.0996989	0.188522	Not Significant	Glucose
EXF-9505	Lag	46	0.0412817	0.0954066	Not Significant	Glucose
EXF-4848	Lag	39	0.211691	0.321678	Not Significant	Glucose
EXF-8413	Lag	44	0.069686	0.136742	Not Significant	Glucose
EXF-8418	Lag	46	0.0412817	0.0954066	Not Significant	Glucose
EXF-6239	Lag	46	0.0412817	0.0954066	Not Significant	Glucose
EXF-9502	Lag	49	0.0171928	0.0483256	Significant	Glucose
EXF-8861	Lag	47	0.0307391	0.0802094	Not Significant	Glucose
EXF-9380	Lag	50.5	0.0106302	0.0362471	Significant	Glucose
EXF-17398	Lag	46	0.0411323	0.0954066	Not Significant	Glucose
EXF-11735	Lag	49.5	0.0147163	0.0425137	Significant	Glucose
EXF-11879	Lag	49	0.0171928	0.0483256	Significant	Glucose
EXF-11946	Lag	47	0.0312354	0.0802094	Not Significant	Glucose
EXF-11947	Lag	45	0.0537633	0.117713	Not Significant	Glucose
EXF-12110	Lag	45.5	0.0470926	0.10764	Not Significant	Glucose
EXF-12053	T_max	48	0.0192308	0.0533333	Not Significant	Glucose
EXF-12057	T_max	47	0.0274725	0.0732601	Not Significant	Glucose
EXF-4926	T_max	50	0.0124297	0.0389001	Significant	Glucose
EXF-5648	T_max	50	0.00869963	0.0306699	Significant	Glucose
EXF-7956	T_max	41	0.145147	0.241524	Not Significant	Glucose
EXF-9343	T_max	23	0.650198	0.735007	Not Significant	Glucose
EXF-6398	T_max	29	0.913004	0.926365	Not Significant	Glucose
EXF-6471	T_max	37	0.319597	0.431664	Not Significant	Glucose
EXF-7830	T_max	151	0.000410211	0.00396825	Significant	Glucose
EXF-7860	T_max	50	0.012625	0.0389001	Significant	Glucose
EXF-7849	T_max	50	0.0124297	0.0389001	Significant	Glucose
EXF-9058	T_max	50	0.00869963	0.0306699	Significant	Glucose
EXF-6441	T_max	50	0.00869963	0.0306699	Significant	Glucose
EXF-6442	T_max	47	0.0312354	0.0802094	Not Significant	Glucose
EXF-6443	T_max	50	0.012625	0.0389001	Significant	Glucose
EXF-6459	T_max	38	0.267399	0.373282	Not Significant	Glucose
EXF-7771	T_max	50	0.00869963	0.0306699	Significant	Glucose
EXF-7983	T_max	51	0.00549451	0.0238095	Significant	Glucose
EXF-7990	T_max	51	0.00911934	0.0316137	Significant	Glucose
EXF-6251	T_max	50	0.00869963	0.0306699	Significant	Glucose
EXF-7104	T_max	48	0.0233638	0.0631126	Not Significant	Glucose
EXF-9531	T_max	50	0.00869963	0.0306699	Significant	Glucose
EXF-12015	T_max	50	0.00869963	0.0306699	Significant	Glucose
EXF-5650	T_max	51	0.00549451	0.0238095	Significant	Glucose
EXF-7107	T_max	44	0.0686813	0.136742	Not Significant	Glucose
EXF-8946	T_max	50	0.00869963	0.0306699	Significant	Glucose
EXF-12195	T_max	45	0.0517399	0.114488	Not Significant	Glucose
EXF-8114	T_max	50	0.012625	0.0389001	Significant	Glucose
EXF-9071	T_max	50	0.012625	0.0389001	Significant	Glucose
EXF-7958	T_max	35	0.104029	0.194938	Not Significant	Glucose
EXF-12204	T_max	42	0.114927	0.199206	Not Significant	Glucose
ZIM2116	T_max	54	0.761208	0.837732	Not Significant	Glucose
ZIM2409	T_max	29	0.909736	0.926365	Not Significant	Glucose
ZIM2449	T_max	44	0.069686	0.136742	Not Significant	Glucose
ZIM2511	T_max	44	0.069686	0.136742	Not Significant	Glucose
EXF-12101	T_max				Not Significant	Glucose
EXF-1504	T_max				Not Significant	Glucose
EXF-1446	T_max	25	0.826923	0.886598	Not Significant	Glucose
EXF-11486	T_max	27	0.126374	0.217237	Not Significant	Glucose
EXF-11732	T_max	37.5	0.281467	0.3903	Not Significant	Glucose
EXF-9505	T_max	26	0.909736	0.926365	Not Significant	Glucose
EXF-4848	T_max	21	0.496359	0.61454	Not Significant	Glucose
EXF-8413	T_max	33.5	0.532927	0.634004	Not Significant	Glucose
EXF-8418	T_max	38.5	0.233888	0.337839	Not Significant	Glucose
EXF-6239	T_max	50	0.00869963	0.0306699	Significant	Glucose
EXF-9502	T_max	36	0.364068	0.479744	Not Significant	Glucose
EXF-8861	T_max	44	0.0686813	0.136742	Not Significant	Glucose
EXF-9380	T_max	44	0.0686813	0.136742	Not Significant	Glucose
EXF-17398	T_max	44	0.0686813	0.136742	Not Significant	Glucose
EXF-11735	T_max	44	0.0686813	0.136742	Not Significant	Glucose
EXF-11879	T_max	38	0.267399	0.373282	Not Significant	Glucose
EXF-11946	T_max	32	0.650198	0.735007	Not Significant	Glucose
EXF-11947	T_max	22.5	0.609931	0.697064	Not Significant	Glucose
EXF-12110	T_max	29	0.913004	0.926365	Not Significant	Glucose
EXF-12053	Fitness	9	0.2	0.694721	Not Significant	A:P:B =2:1:2
EXF-12057	Fitness	5	1	1	Not Significant	A:P:B =2:1:2
EXF-4926	Fitness	24	0.0636364	0.485522	Not Significant	A:P:B =2:1:2
EXF-5648	Fitness	0	0.0363636	0.374545	Not Significant	A:P:B =2:1:2
EXF-7956	Fitness	11	0.727273	0.948216	Not Significant	A:P:B =2:1:2
EXF-9343	Fitness	3	0.0636364	0.485522	Not Significant	A:P:B =2:1:2
EXF-6398	Fitness	2	0.0363636	0.374545	Not Significant	A:P:B =2:1:2
EXF-6471	Fitness	3	0.0636364	0.485522	Not Significant	A:P:B =2:1:2
EXF-7830	Fitness	34	0.596242	0.876596	Not Significant	A:P:B =2:1:2
EXF-7860	Fitness	9	0.481818	0.813562	Not Significant	A:P:B =2:1:2
EXF-7849	Fitness	8	0.372727	0.791565	Not Significant	A:P:B =2:1:2
EXF-9058	Fitness	3	0.8	0.980952	Not Significant	A:P:B =2:1:2
EXF-6441	Fitness	14	0.327273	0.791565	Not Significant	A:P:B =2:1:2
EXF-6442	Fitness	12	0.581818	0.876596	Not Significant	A:P:B =2:1:2
EXF-6443	Fitness	14	0.327273	0.791565	Not Significant	A:P:B =2:1:2
EXF-6459	Fitness	0	0.2	0.694721	Not Significant	A:P:B =2:1:2
EXF-7771	Fitness				Not Significant	A:P:B =2:1:2
EXF-7983	Fitness	13	1	1	Not Significant	A:P:B =2:1:2
EXF-7990	Fitness	9	0.481818	0.813562	Not Significant	A:P:B =2:1:2
EXF-6251	Fitness				Not Significant	A:P:B =2:1:2
EXF-7104	Fitness	2	0.0363636	0.374545	Not Significant	A:P:B =2:1:2
EXF-9531	Fitness	4	0.327273	0.791565	Not Significant	A:P:B =2:1:2
EXF-12015	Fitness	8	0.4	0.813562	Not Significant	A:P:B =2:1:2
EXF-5650	Fitness	8	0.909091	1	Not Significant	A:P:B =2:1:2
EXF-7107	Fitness	0	0.00909091	0.208081	Not Significant	A:P:B =2:1:2
EXF-8946	Fitness	12	0.863636	0.999489	Not Significant	A:P:B =2:1:2
EXF-12195	Fitness	5	0.145455	0.694721	Not Significant	A:P:B =2:1:2
EXF-8114	Fitness	4	0.1	0.64375	Not Significant	A:P:B =2:1:2
EXF-9071	Fitness	9	1	1	Not Significant	A:P:B =2:1:2
EXF-7958	Fitness	11	0.727273	0.948216	Not Significant	A:P:B =2:1:2
EXF-12204	Fitness	13	1	1	Not Significant	A:P:B =2:1:2
ZIM2116	Fitness	0	0.0003996	0.0411588	Significant	A:P:B =2:1:2
ZIM2409	Fitness	10	0.6	0.876596	Not Significant	A:P:B =2:1:2
ZIM2449	Fitness	3	0.0636364	0.485522	Not Significant	A:P:B =2:1:2
ZIM2511	Fitness	5	0.145455	0.694721	Not Significant	A:P:B =2:1:2
EXF-12101	Fitness	6	0.8	0.980952	Not Significant	A:P:B =2:1:2
EXF-1504	Fitness	3	0.8	0.980952	Not Significant	A:P:B =2:1:2
EXF-1446	Fitness	6	0.209091	0.694721	Not Significant	A:P:B =2:1:2
EXF-11486	Fitness	5	1	1	Not Significant	A:P:B =2:1:2
EXF-11732	Fitness	6	0.209091	0.694721	Not Significant	A:P:B =2:1:2
EXF-9505	Fitness	7	0.281818	0.791565	Not Significant	A:P:B =2:1:2
EXF-4848	Fitness	10	0.6	0.876596	Not Significant	A:P:B =2:1:2
EXF-8413	Fitness	8	0.909091	1	Not Significant	A:P:B =2:1:2
EXF-8418	Fitness	9	0.481818	0.813562	Not Significant	A:P:B =2:1:2
EXF-6239	Fitness	6	0.209091	0.694721	Not Significant	A:P:B =2:1:2
EXF-9502	Fitness	6	0.209091	0.694721	Not Significant	A:P:B =2:1:2
EXF-8861	Fitness	4	0.1	0.64375	Not Significant	A:P:B =2:1:2
EXF-9380	Fitness	12	0.863636	0.999489	Not Significant	A:P:B =2:1:2
EXF-17398	Fitness	9	0.481818	0.813562	Not Significant	A:P:B =2:1:2
EXF-11735	Fitness	9	0.481818	0.813562	Not Significant	A:P:B =2:1:2
EXF-11879	Fitness	9	0.481818	0.813562	Not Significant	A:P:B =2:1:2
EXF-11946	Fitness	9	0.481818	0.813562	Not Significant	A:P:B =2:1:2
EXF-11947	Fitness	6	0.209091	0.694721	Not Significant	A:P:B =2:1:2
EXF-12110	Fitness	13	1	1	Not Significant	A:P:B =2:1:2
EXF-12053	initial biomass				Not Significant	A:P:B =2:1:2
EXF-12057	initial biomass	2	0.6	0.876596	Not Significant	A:P:B =2:1:2
EXF-4926	initial biomass	11	0.727273	0.948216	Not Significant	A:P:B =2:1:2
EXF-5648	initial biomass	5	0.436364	0.813562	Not Significant	A:P:B =2:1:2
EXF-7956	initial biomass	11	0.727273	0.948216	Not Significant	A:P:B =2:1:2
EXF-9343	initial biomass	11	0.727273	0.948216	Not Significant	A:P:B =2:1:2
EXF-6398	initial biomass	8	0.372727	0.791565	Not Significant	A:P:B =2:1:2
EXF-6471	initial biomass	9	0.481818	0.813562	Not Significant	A:P:B =2:1:2
EXF-7830	initial biomass	40	1	1	Not Significant	A:P:B =2:1:2
EXF-7860	initial biomass	10	0.6	0.876596	Not Significant	A:P:B =2:1:2
EXF-7849	initial biomass	11	0.727273	0.948216	Not Significant	A:P:B =2:1:2
EXF-9058	initial biomass	2	0.6	0.876596	Not Significant	A:P:B =2:1:2
EXF-6441	initial biomass	6	0.581818	0.876596	Not Significant	A:P:B =2:1:2
EXF-6442	initial biomass	9	1	1	Not Significant	A:P:B =2:1:2
EXF-6443	initial biomass	8	0.909091	1	Not Significant	A:P:B =2:1:2
EXF-6459	initial biomass	2	0.6	0.876596	Not Significant	A:P:B =2:1:2
EXF-7771	initial biomass				Not Significant	A:P:B =2:1:2
EXF-7983	initial biomass	8	0.372727	0.791565	Not Significant	A:P:B =2:1:2
EXF-7990	initial biomass	7	0.281818	0.791565	Not Significant	A:P:B =2:1:2
EXF-6251	initial biomass				Not Significant	A:P:B =2:1:2
EXF-7104	initial biomass	5	0.145455	0.694721	Not Significant	A:P:B =2:1:2
EXF-9531	initial biomass	7	0.727273	0.948216	Not Significant	A:P:B =2:1:2
EXF-12015	initial biomass	6	0.8	0.980952	Not Significant	A:P:B =2:1:2
EXF-5650	initial biomass	5	0.436364	0.813562	Not Significant	A:P:B =2:1:2
EXF-7107	initial biomass	4	0.1	0.64375	Not Significant	A:P:B =2:1:2
EXF-8946	initial biomass	7	0.281818	0.791565	Not Significant	A:P:B =2:1:2
EXF-12195	initial biomass	6	0.209091	0.694721	Not Significant	A:P:B =2:1:2
EXF-8114	initial biomass	8	0.372727	0.791565	Not Significant	A:P:B =2:1:2
EXF-9071	initial biomass	7	0.727273	0.948216	Not Significant	A:P:B =2:1:2
EXF-7958	initial biomass	6	0.209091	0.694721	Not Significant	A:P:B =2:1:2
EXF-12204	initial biomass	8	0.372727	0.791565	Not Significant	A:P:B =2:1:2
ZIM2116	initial biomass	19	0.388412	0.813562	Not Significant	A:P:B =2:1:2
ZIM2409	initial biomass	8	0.372727	0.791565	Not Significant	A:P:B =2:1:2
ZIM2449	initial biomass	6	0.209091	0.694721	Not Significant	A:P:B =2:1:2
ZIM2511	initial biomass	6	0.209091	0.694721	Not Significant	A:P:B =2:1:2
EXF-12101	initial biomass	3	0.8	0.980952	Not Significant	A:P:B =2:1:2
EXF-1504	initial biomass	2	0.6	0.876596	Not Significant	A:P:B =2:1:2
EXF-1446	initial biomass	7	0.281818	0.791565	Not Significant	A:P:B =2:1:2
EXF-11486	initial biomass	3	0.8	0.980952	Not Significant	A:P:B =2:1:2
EXF-11732	initial biomass	8	0.372727	0.791565	Not Significant	A:P:B =2:1:2
EXF-9505	initial biomass	8	0.372727	0.791565	Not Significant	A:P:B =2:1:2
EXF-4848	initial biomass	8	0.372727	0.791565	Not Significant	A:P:B =2:1:2
EXF-8413	initial biomass	9	1	1	Not Significant	A:P:B =2:1:2
EXF-8418	initial biomass	10	0.6	0.876596	Not Significant	A:P:B =2:1:2
EXF-6239	initial biomass	9	0.481818	0.813562	Not Significant	A:P:B =2:1:2
EXF-9502	initial biomass	10	0.6	0.876596	Not Significant	A:P:B =2:1:2
EXF-8861	initial biomass	13	1	1	Not Significant	A:P:B =2:1:2
EXF-9380	initial biomass	9	0.481818	0.813562	Not Significant	A:P:B =2:1:2
EXF-17398	initial biomass	8	0.372727	0.791565	Not Significant	A:P:B =2:1:2
EXF-11735	initial biomass	11	0.727273	0.948216	Not Significant	A:P:B =2:1:2
EXF-11879	initial biomass	10	0.6	0.876596	Not Significant	A:P:B =2:1:2
EXF-11946	initial biomass	13	1	1	Not Significant	A:P:B =2:1:2
EXF-11947	initial biomass	12	0.863636	0.999489	Not Significant	A:P:B =2:1:2
EXF-12110	initial biomass	8	0.372727	0.791565	Not Significant	A:P:B =2:1:2
EXF-12053	Lag				Not Significant	A:P:B =2:1:2
EXF-12057	Lag	7	0.6	0.876596	Not Significant	A:P:B =2:1:2
EXF-4926	Lag	5	0.145455	0.694721	Not Significant	A:P:B =2:1:2
EXF-5648	Lag	14	0.327273	0.791565	Not Significant	A:P:B =2:1:2
EXF-7956	Lag	21	0.209091	0.694721	Not Significant	A:P:B =2:1:2
EXF-9343	Lag	22	0.145455	0.694721	Not Significant	A:P:B =2:1:2
EXF-6398	Lag	15	0.863636	0.999489	Not Significant	A:P:B =2:1:2
EXF-6471	Lag	18	0.481818	0.813562	Not Significant	A:P:B =2:1:2
EXF-7830	Lag	79	0.000792268	0.0544024	Not Significant	A:P:B =2:1:2
EXF-7860	Lag	25	0.0363636	0.374545	Not Significant	A:P:B =2:1:2
EXF-7849	Lag	25	0.0363636	0.374545	Not Significant	A:P:B =2:1:2
EXF-9058	Lag	6	0.8	0.980952	Not Significant	A:P:B =2:1:2
EXF-6441	Lag	0	0.0363636	0.374545	Not Significant	A:P:B =2:1:2
EXF-6442	Lag	1	0.0727273	0.535065	Not Significant	A:P:B =2:1:2
EXF-6443	Lag	0	0.0363636	0.374545	Not Significant	A:P:B =2:1:2
EXF-6459	Lag	5	1	1	Not Significant	A:P:B =2:1:2
EXF-7771	Lag				Not Significant	A:P:B =2:1:2
EXF-7983	Lag	19.5	0.30833	0.791565	Not Significant	A:P:B =2:1:2
EXF-7990	Lag	14	1	1	Not Significant	A:P:B =2:1:2
EXF-6251	Lag				Not Significant	A:P:B =2:1:2
EXF-7104	Lag	22	0.145455	0.694721	Not Significant	A:P:B =2:1:2
EXF-9531	Lag	8	0.909091	1	Not Significant	A:P:B =2:1:2
EXF-12015	Lag	1	0.4	0.813562	Not Significant	A:P:B =2:1:2
EXF-5650	Lag	14	0.327273	0.791565	Not Significant	A:P:B =2:1:2
EXF-7107	Lag	24	0.0636364	0.485522	Not Significant	A:P:B =2:1:2
EXF-8946	Lag	14	1	1	Not Significant	A:P:B =2:1:2
EXF-12195	Lag	18	0.481818	0.813562	Not Significant	A:P:B =2:1:2
EXF-8114	Lag	25	0.0363636	0.374545	Not Significant	A:P:B =2:1:2
EXF-9071	Lag	9	1	1	Not Significant	A:P:B =2:1:2
EXF-7958	Lag	18	0.481818	0.813562	Not Significant	A:P:B =2:1:2
EXF-12204	Lag	16	0.727273	0.948216	Not Significant	A:P:B =2:1:2
ZIM2116	Lag	46	0.0255744	0.374545	Not Significant	A:P:B =2:1:2
ZIM2409	Lag	14	1	1	Not Significant	A:P:B =2:1:2
ZIM2449	Lag	15	0.863636	0.999489	Not Significant	A:P:B =2:1:2
ZIM2511	Lag	19	0.372727	0.791565	Not Significant	A:P:B =2:1:2
EXF-12101	Lag	5	1	1	Not Significant	A:P:B =2:1:2
EXF-1504	Lag	5	1	1	Not Significant	A:P:B =2:1:2
EXF-1446	Lag	15	0.863636	0.999489	Not Significant	A:P:B =2:1:2
EXF-11486	Lag	6	0.8	0.980952	Not Significant	A:P:B =2:1:2
EXF-11732	Lag	21	0.209091	0.694721	Not Significant	A:P:B =2:1:2
EXF-9505	Lag	16	0.727273	0.948216	Not Significant	A:P:B =2:1:2
EXF-4848	Lag	10	0.6	0.876596	Not Significant	A:P:B =2:1:2
EXF-8413	Lag	6.5	0.636585	0.923496	Not Significant	A:P:B =2:1:2
EXF-8418	Lag	8	0.372727	0.791565	Not Significant	A:P:B =2:1:2
EXF-6239	Lag	19.5	0.30833	0.791565	Not Significant	A:P:B =2:1:2
EXF-9502	Lag	15	0.863636	0.999489	Not Significant	A:P:B =2:1:2
EXF-8861	Lag	23	0.1	0.64375	Not Significant	A:P:B =2:1:2
EXF-9380	Lag	9	0.481818	0.813562	Not Significant	A:P:B =2:1:2
EXF-17398	Lag	19	0.372727	0.791565	Not Significant	A:P:B =2:1:2
EXF-11735	Lag	21	0.209091	0.694721	Not Significant	A:P:B =2:1:2
EXF-11879	Lag	20	0.281818	0.791565	Not Significant	A:P:B =2:1:2
EXF-11946	Lag	20	0.281818	0.791565	Not Significant	A:P:B =2:1:2
EXF-11947	Lag	19	0.372727	0.791565	Not Significant	A:P:B =2:1:2
EXF-12110	Lag	13	1	1	Not Significant	A:P:B =2:1:2
EXF-12053	T_max	9	0.2	0.694721	Not Significant	A:P:B =2:1:2
EXF-12057	T_max	9	0.2	0.694721	Not Significant	A:P:B =2:1:2
EXF-4926	T_max	25	0.0363636	0.374545	Not Significant	A:P:B =2:1:2
EXF-5648	T_max	6	0.581818	0.876596	Not Significant	A:P:B =2:1:2
EXF-7956	T_max	24	0.0636364	0.485522	Not Significant	A:P:B =2:1:2
EXF-9343	T_max	21	0.209091	0.694721	Not Significant	A:P:B =2:1:2
EXF-6398	T_max	13	1	1	Not Significant	A:P:B =2:1:2
EXF-6471	T_max	18	0.481818	0.813562	Not Significant	A:P:B =2:1:2
EXF-7830	T_max	72	0.00619332	0.208081	Not Significant	A:P:B =2:1:2
EXF-7860	T_max	21	0.209091	0.694721	Not Significant	A:P:B =2:1:2
EXF-7849	T_max	27	0.00909091	0.208081	Not Significant	A:P:B =2:1:2
EXF-9058	T_max	3	0.8	0.980952	Not Significant	A:P:B =2:1:2
EXF-6441	T_max	5	0.436364	0.813562	Not Significant	A:P:B =2:1:2
EXF-6442	T_max	2	0.145455	0.694721	Not Significant	A:P:B =2:1:2
EXF-6443	T_max	3	0.218182	0.702273	Not Significant	A:P:B =2:1:2
EXF-6459	T_max	9	0.2	0.694721	Not Significant	A:P:B =2:1:2
EXF-7771	T_max				Not Significant	A:P:B =2:1:2
EXF-7983	T_max	20	0.281818	0.791565	Not Significant	A:P:B =2:1:2
EXF-7990	T_max	18.5	0.404558	0.813562	Not Significant	A:P:B =2:1:2
EXF-6251	T_max				Not Significant	A:P:B =2:1:2
EXF-7104	T_max	16	0.727273	0.948216	Not Significant	A:P:B =2:1:2
EXF-9531	T_max	6	0.581818	0.876596	Not Significant	A:P:B =2:1:2
EXF-12015	T_max	8	0.4	0.813562	Not Significant	A:P:B =2:1:2
EXF-5650	T_max	18	0.0363636	0.374545	Not Significant	A:P:B =2:1:2
EXF-7107	T_max	27	0.00909091	0.208081	Not Significant	A:P:B =2:1:2
EXF-8946	T_max	27	0.00909091	0.208081	Not Significant	A:P:B =2:1:2
EXF-12195	T_max	15	0.863636	0.999489	Not Significant	A:P:B =2:1:2
EXF-8114	T_max	27	0.00909091	0.208081	Not Significant	A:P:B =2:1:2
EXF-9071	T_max	11	0.727273	0.948216	Not Significant	A:P:B =2:1:2
EXF-7958	T_max	24	0.0636364	0.485522	Not Significant	A:P:B =2:1:2
EXF-12204	T_max	16	0.727273	0.948216	Not Significant	A:P:B =2:1:2
ZIM2116	T_max	54	0.0003996	0.0411588	Significant	A:P:B =2:1:2
ZIM2409	T_max	7	0.281818	0.791565	Not Significant	A:P:B =2:1:2
ZIM2449	T_max	13.5	1	1	Not Significant	A:P:B =2:1:2
ZIM2511	T_max	5	0.145455	0.694721	Not Significant	A:P:B =2:1:2
EXF-12101	T_max	9	0.2	0.694721	Not Significant	A:P:B =2:1:2
EXF-1504	T_max	2	0.6	0.876596	Not Significant	A:P:B =2:1:2
EXF-1446	T_max	14	1	1	Not Significant	A:P:B =2:1:2
EXF-11486	T_max	9	0.2	0.694721	Not Significant	A:P:B =2:1:2
EXF-11732	T_max	13.5	1	1	Not Significant	A:P:B =2:1:2
EXF-9505	T_max	7	0.281818	0.791565	Not Significant	A:P:B =2:1:2
EXF-4848	T_max	19	0.372727	0.791565	Not Significant	A:P:B =2:1:2
EXF-8413	T_max	3	0.218182	0.702273	Not Significant	A:P:B =2:1:2
EXF-8418	T_max	9	0.481818	0.813562	Not Significant	A:P:B =2:1:2
EXF-6239	T_max	5	0.145455	0.694721	Not Significant	A:P:B =2:1:2
EXF-9502	T_max	11.5	0.781138	0.980952	Not Significant	A:P:B =2:1:2
EXF-8861	T_max	12	0.863636	0.999489	Not Significant	A:P:B =2:1:2
EXF-9380	T_max	11	0.727273	0.948216	Not Significant	A:P:B =2:1:2
EXF-17398	T_max	13	1	1	Not Significant	A:P:B =2:1:2
EXF-11735	T_max	10	0.6	0.876596	Not Significant	A:P:B =2:1:2
EXF-11879	T_max	12	0.863636	0.999489	Not Significant	A:P:B =2:1:2
EXF-11946	T_max	11	0.727273	0.948216	Not Significant	A:P:B =2:1:2
EXF-11947	T_max	8	0.372727	0.791565	Not Significant	A:P:B =2:1:2
EXF-12110	T_max	18	0.481818	0.813562	Not Significant	A:P:B =2:1:2
EXF-12053	Fitness	15	0.125	0.323005	Not Significant	A:P:B =3:1:1
EXF-12057	Fitness	45	0.00245098	0.0211765	Significant	A:P:B =3:1:1
EXF-4926	Fitness	30	0.0147059	0.081448	Not Significant	A:P:B =3:1:1
EXF-5648	Fitness	21	0.167957	0.366451	Not Significant	A:P:B =3:1:1
EXF-7956	Fitness	60	0.0526316	0.184703	Not Significant	A:P:B =3:1:1
EXF-9343	Fitness	1	0.000257998	0.00398054	Significant	A:P:B =3:1:1
EXF-6398	Fitness	5	0.00245098	0.0211765	Significant	A:P:B =3:1:1
EXF-6471	Fitness	6	0.00374097	0.026935	Significant	A:P:B =3:1:1
EXF-7830	Fitness	179	0.00618982	0.0393236	Significant	A:P:B =3:1:1
EXF-7860	Fitness	19	0.11855	0.323005	Not Significant	A:P:B =3:1:1
EXF-7849	Fitness	45	0.553148	0.733005	Not Significant	A:P:B =3:1:1
EXF-9058	Fitness	15	0.125	0.323005	Not Significant	A:P:B =3:1:1
EXF-6441	Fitness	49	0.348555	0.602303	Not Significant	A:P:B =3:1:1
EXF-6442	Fitness	75	0.000128999	0.00232198	Significant	A:P:B =3:1:1
EXF-6443	Fitness	54	0.167957	0.366451	Not Significant	A:P:B =3:1:1
EXF-6459	Fitness	15	0.152219	0.357383	Not Significant	A:P:B =3:1:1
EXF-7771	Fitness	15	0.125	0.323005	Not Significant	A:P:B =3:1:1
EXF-7983	Fitness	75	0.000128999	0.00232198	Significant	A:P:B =3:1:1
EXF-7990	Fitness	13	0.0327657	0.153857	Not Significant	A:P:B =3:1:1
EXF-6251	Fitness	15	0.125	0.323005	Not Significant	A:P:B =3:1:1
EXF-7104	Fitness	0	0.000128999	0.00232198	Significant	A:P:B =3:1:1
EXF-9531	Fitness	64	0.0193498	0.0971992	Not Significant	A:P:B =3:1:1
EXF-12015	Fitness	45	0.00245098	0.0211765	Significant	A:P:B =3:1:1
EXF-5650	Fitness	68	0.00541796	0.035463	Significant	A:P:B =3:1:1
EXF-7107	Fitness	0	0.000128999	0.00232198	Significant	A:P:B =3:1:1
EXF-8946	Fitness	24	0.266125	0.495543	Not Significant	A:P:B =3:1:1
EXF-12195	Fitness	31	0.611584	0.768036	Not Significant	A:P:B =3:1:1
EXF-8114	Fitness	4	0.00154799	0.0185759	Significant	A:P:B =3:1:1
EXF-9071	Fitness	54	0.167957	0.366451	Not Significant	A:P:B =3:1:1
EXF-7958	Fitness	51	0.0366357	0.158266	Not Significant	A:P:B =3:1:1
EXF-12204	Fitness	60	0.0526316	0.184703	Not Significant	A:P:B =3:1:1
ZIM2116	Fitness	15	0.00193076	0.0208522	Significant	A:P:B =3:1:1
ZIM2409	Fitness	11	0.0193498	0.0971992	Not Significant	A:P:B =3:1:1
ZIM2449	Fitness	0	0.000128999	0.00232198	Significant	A:P:B =3:1:1
ZIM2511	Fitness	10	0.0145769	0.081448	Not Significant	A:P:B =3:1:1
EXF-12101	Fitness	75	0.000128999	0.00232198	Significant	A:P:B =3:1:1
EXF-1504	Fitness	70	0.00245098	0.0211765	Significant	A:P:B =3:1:1
EXF-1446	Fitness	0	0.000128999	0.00232198	Significant	A:P:B =3:1:1
EXF-11486	Fitness	26	0.736326	0.852155	Not Significant	A:P:B =3:1:1
EXF-11732	Fitness	0	0.000128999	0.00232198	Significant	A:P:B =3:1:1
EXF-9505	Fitness	27	0.394866	0.62714	Not Significant	A:P:B =3:1:1
EXF-4848	Fitness	16	0.0655315	0.211266	Not Significant	A:P:B =3:1:1
EXF-8413	Fitness	56	0.11855	0.323005	Not Significant	A:P:B =3:1:1
EXF-8418	Fitness	45	0.553148	0.733005	Not Significant	A:P:B =3:1:1
EXF-6239	Fitness	1	0.000257998	0.00398054	Significant	A:P:B =3:1:1
EXF-9502	Fitness	45	0.553148	0.733005	Not Significant	A:P:B =3:1:1
EXF-8861	Fitness	0	0.000128999	0.00232198	Significant	A:P:B =3:1:1
EXF-9380	Fitness	61	0.0417957	0.166115	Not Significant	A:P:B =3:1:1
EXF-17398	Fitness	3	0.000902993	0.0130031	Significant	A:P:B =3:1:1
EXF-11735	Fitness	0	0.000128999	0.00232198	Significant	A:P:B =3:1:1
EXF-11879	Fitness	0	0.000128999	0.00232198	Significant	A:P:B =3:1:1
EXF-11946	Fitness	30	0.553148	0.733005	Not Significant	A:P:B =3:1:1
EXF-11947	Fitness	6	0.00374097	0.026935	Significant	A:P:B =3:1:1
EXF-12110	Fitness	6	0.00374097	0.026935	Significant	A:P:B =3:1:1
EXF-12053	initial biomass	2	0.375	0.62714	Not Significant	A:P:B =3:1:1
EXF-12057	initial biomass	15	0.426471	0.662717	Not Significant	A:P:B =3:1:1
EXF-4926	initial biomass	5	0.176471	0.377402	Not Significant	A:P:B =3:1:1
EXF-5648	initial biomass	5	0.00245098	0.0211765	Significant	A:P:B =3:1:1
EXF-7956	initial biomass	11	0.0193498	0.0971992	Not Significant	A:P:B =3:1:1
EXF-9343	initial biomass	15	0.0526316	0.184703	Not Significant	A:P:B =3:1:1
EXF-6398	initial biomass	12	0.0254128	0.124754	Not Significant	A:P:B =3:1:1
EXF-6471	initial biomass	10	0.0145769	0.081448	Not Significant	A:P:B =3:1:1
EXF-7830	initial biomass	97	0.533829	0.733005	Not Significant	A:P:B =3:1:1
EXF-7860	initial biomass	6	0.00374097	0.026935	Significant	A:P:B =3:1:1
EXF-7849	initial biomass	14	0.0417957	0.166115	Not Significant	A:P:B =3:1:1
EXF-9058	initial biomass	6	0.875	0.945	Not Significant	A:P:B =3:1:1
EXF-6441	initial biomass	14	0.0417957	0.166115	Not Significant	A:P:B =3:1:1
EXF-6442	initial biomass	21	0.167957	0.366451	Not Significant	A:P:B =3:1:1
EXF-6443	initial biomass	25	0.305599	0.545531	Not Significant	A:P:B =3:1:1
EXF-6459	initial biomass	26	0.736326	0.852155	Not Significant	A:P:B =3:1:1
EXF-7771	initial biomass	8	1	1	Not Significant	A:P:B =3:1:1
EXF-7983	initial biomass	27	0.394866	0.62714	Not Significant	A:P:B =3:1:1
EXF-7990	initial biomass	20	0.14177	0.340248	Not Significant	A:P:B =3:1:1
EXF-6251	initial biomass	6	0.875	0.945	Not Significant	A:P:B =3:1:1
EXF-7104	initial biomass	16	0.0655315	0.211266	Not Significant	A:P:B =3:1:1
EXF-9531	initial biomass	31	0.611584	0.768036	Not Significant	A:P:B =3:1:1
EXF-12015	initial biomass	19	0.737745	0.852155	Not Significant	A:P:B =3:1:1
EXF-5650	initial biomass	33	0.735423	0.852155	Not Significant	A:P:B =3:1:1
EXF-7107	initial biomass	23	0.230005	0.443581	Not Significant	A:P:B =3:1:1
EXF-8946	initial biomass	13	0.0327657	0.153857	Not Significant	A:P:B =3:1:1
EXF-12195	initial biomass	27	0.394866	0.62714	Not Significant	A:P:B =3:1:1
EXF-8114	initial biomass	28	0.44453	0.671459	Not Significant	A:P:B =3:1:1
EXF-9071	initial biomass	35	0.86597	0.944695	Not Significant	A:P:B =3:1:1
EXF-7958	initial biomass	26	0.736326	0.852155	Not Significant	A:P:B =3:1:1
EXF-12204	initial biomass	35	0.86597	0.944695	Not Significant	A:P:B =3:1:1
ZIM2116	initial biomass	68	1	1	Not Significant	A:P:B =3:1:1
ZIM2409	initial biomass	23	0.230005	0.443581	Not Significant	A:P:B =3:1:1
ZIM2449	initial biomass	28	0.44453	0.671459	Not Significant	A:P:B =3:1:1
ZIM2511	initial biomass	32	0.672472	0.811474	Not Significant	A:P:B =3:1:1
EXF-12101	initial biomass	36	0.932792	0.973348	Not Significant	A:P:B =3:1:1
EXF-1504	initial biomass	36	0.932792	0.973348	Not Significant	A:P:B =3:1:1
EXF-1446	initial biomass	19	0.11855	0.323005	Not Significant	A:P:B =3:1:1
EXF-11486	initial biomass	40	0.357069	0.608173	Not Significant	A:P:B =3:1:1
EXF-11732	initial biomass	34	0.800052	0.909532	Not Significant	A:P:B =3:1:1
EXF-9505	initial biomass	44	0.611584	0.768036	Not Significant	A:P:B =3:1:1
EXF-4848	initial biomass	32	0.672472	0.811474	Not Significant	A:P:B =3:1:1
EXF-8413	initial biomass	44	0.611584	0.768036	Not Significant	A:P:B =3:1:1
EXF-8418	initial biomass	41	0.800052	0.909532	Not Significant	A:P:B =3:1:1
EXF-6239	initial biomass	37	1	1	Not Significant	A:P:B =3:1:1
EXF-9502	initial biomass	48	0.394866	0.62714	Not Significant	A:P:B =3:1:1
EXF-8861	initial biomass	44	0.611584	0.768036	Not Significant	A:P:B =3:1:1
EXF-9380	initial biomass	44	0.611584	0.768036	Not Significant	A:P:B =3:1:1
EXF-17398	initial biomass	37	1	1	Not Significant	A:P:B =3:1:1
EXF-11735	initial biomass	37	1	1	Not Significant	A:P:B =3:1:1
EXF-11879	initial biomass	40	0.86597	0.944695	Not Significant	A:P:B =3:1:1
EXF-11946	initial biomass	47	0.44453	0.671459	Not Significant	A:P:B =3:1:1
EXF-11947	initial biomass	43	0.672472	0.811474	Not Significant	A:P:B =3:1:1
EXF-12110	initial biomass	48	0.394866	0.62714	Not Significant	A:P:B =3:1:1
EXF-12053	Lag	0	0.127759	0.323005	Not Significant	A:P:B =3:1:1
EXF-12057	Lag	0	0.00900851	0.0555953	Not Significant	A:P:B =3:1:1
EXF-4926	Lag	12	0.708706	0.845748	Not Significant	A:P:B =3:1:1
EXF-5648	Lag	22.5	0.203925	0.404108	Not Significant	A:P:B =3:1:1
EXF-7956	Lag	26.5	0.357583	0.608173	Not Significant	A:P:B =3:1:1
EXF-9343	Lag	48	0.380756	0.62714	Not Significant	A:P:B =3:1:1
EXF-6398	Lag	28.5	0.457276	0.672663	Not Significant	A:P:B =3:1:1
EXF-6471	Lag	32.5	0.693926	0.832711	Not Significant	A:P:B =3:1:1
EXF-7830	Lag	138	0.298249	0.536847	Not Significant	A:P:B =3:1:1
EXF-7860	Lag	35	0.861207	0.944695	Not Significant	A:P:B =3:1:1
EXF-7849	Lag	45	0.539511	0.733005	Not Significant	A:P:B =3:1:1
EXF-9058	Lag	0	0.127759	0.323005	Not Significant	A:P:B =3:1:1
EXF-6441	Lag	14	0.0443645	0.166115	Not Significant	A:P:B =3:1:1
EXF-6442	Lag	13	0.0359008	0.158266	Not Significant	A:P:B =3:1:1
EXF-6443	Lag	14	0.0443645	0.166115	Not Significant	A:P:B =3:1:1
EXF-6459	Lag	28.5	0.92017	0.973348	Not Significant	A:P:B =3:1:1
EXF-7771	Lag	0	0.127759	0.323005	Not Significant	A:P:B =3:1:1
EXF-7983	Lag	35	0.861207	0.944695	Not Significant	A:P:B =3:1:1
EXF-7990	Lag	21	0.161903	0.366451	Not Significant	A:P:B =3:1:1
EXF-6251	Lag	0	0.127759	0.323005	Not Significant	A:P:B =3:1:1
EXF-7104	Lag	43	0.661083	0.811474	Not Significant	A:P:B =3:1:1
EXF-9531	Lag	22.5	0.203925	0.404108	Not Significant	A:P:B =3:1:1
EXF-12015	Lag	13.5	0.311428	0.551381	Not Significant	A:P:B =3:1:1
EXF-5650	Lag	53	0.189763	0.391399	Not Significant	A:P:B =3:1:1
EXF-7107	Lag	43	0.662043	0.811474	Not Significant	A:P:B =3:1:1
EXF-8946	Lag	44.5	0.569739	0.750388	Not Significant	A:P:B =3:1:1
EXF-12195	Lag	22	0.188592	0.391399	Not Significant	A:P:B =3:1:1
EXF-8114	Lag	55	0.137248	0.333096	Not Significant	A:P:B =3:1:1
EXF-9071	Lag	46.5	0.456425	0.672663	Not Significant	A:P:B =3:1:1
EXF-7958	Lag	30.5	1	1	Not Significant	A:P:B =3:1:1
EXF-12204	Lag	25	0.293985	0.533619	Not Significant	A:P:B =3:1:1
ZIM2116	Lag	78.5	0.530355	0.733005	Not Significant	A:P:B =3:1:1
ZIM2409	Lag	39	0.930339	0.973348	Not Significant	A:P:B =3:1:1
ZIM2449	Lag	43	0.661204	0.811474	Not Significant	A:P:B =3:1:1
ZIM2511	Lag	37.5	1	1	Not Significant	A:P:B =3:1:1
EXF-12101	Lag	20	0.137248	0.333096	Not Significant	A:P:B =3:1:1
EXF-1504	Lag	22	0.189763	0.391399	Not Significant	A:P:B =3:1:1
EXF-1446	Lag	29.5	0.511896	0.722158	Not Significant	A:P:B =3:1:1
EXF-11486	Lag	18.5	0.270279	0.498977	Not Significant	A:P:B =3:1:1
EXF-11732	Lag	50.5	0.273423	0.500502	Not Significant	A:P:B =3:1:1
EXF-9505	Lag	54	0.160794	0.366451	Not Significant	A:P:B =3:1:1
EXF-4848	Lag	29.5	0.511896	0.722158	Not Significant	A:P:B =3:1:1
EXF-8413	Lag	15.5	0.0595962	0.198043	Not Significant	A:P:B =3:1:1
EXF-8418	Lag	20	0.136209	0.333096	Not Significant	A:P:B =3:1:1
EXF-6239	Lag	42	0.725887	0.852155	Not Significant	A:P:B =3:1:1
EXF-9502	Lag	34.5	0.826617	0.929944	Not Significant	A:P:B =3:1:1
EXF-8861	Lag	48	0.380756	0.62714	Not Significant	A:P:B =3:1:1
EXF-9380	Lag	47.5	0.405204	0.634232	Not Significant	A:P:B =3:1:1
EXF-17398	Lag	47.5	0.405204	0.634232	Not Significant	A:P:B =3:1:1
EXF-11735	Lag	37.5	1	1	Not Significant	A:P:B =3:1:1
EXF-11879	Lag	52.5	0.203925	0.404108	Not Significant	A:P:B =3:1:1
EXF-11946	Lag	48	0.380756	0.62714	Not Significant	A:P:B =3:1:1
EXF-11947	Lag	45.5	0.510457	0.722158	Not Significant	A:P:B =3:1:1
EXF-12110	Lag	57.5	0.0875372	0.274029	Not Significant	A:P:B =3:1:1
EXF-12053	T_max	14	0.192732	0.392736	Not Significant	A:P:B =3:1:1
EXF-12057	T_max	33	0.235895	0.450915	Not Significant	A:P:B =3:1:1
EXF-4926	T_max	17	0.822957	0.929944	Not Significant	A:P:B =3:1:1
EXF-5648	T_max	51	0.256308	0.481414	Not Significant	A:P:B =3:1:1
EXF-7956	T_max	62	0.0361106	0.158266	Not Significant	A:P:B =3:1:1
EXF-9343	T_max	72	0.00298888	0.0248307	Significant	A:P:B =3:1:1
EXF-6398	T_max	61.5	0.0400927	0.166115	Not Significant	A:P:B =3:1:1
EXF-6471	T_max	54	0.162378	0.366451	Not Significant	A:P:B =3:1:1
EXF-7830	T_max	207	9.60973e-05	0.00232198	Significant	A:P:B =3:1:1
EXF-7860	T_max	75	0.00122903	0.0156825	Significant	A:P:B =3:1:1
EXF-7849	T_max	75	0.00123427	0.0156825	Significant	A:P:B =3:1:1
EXF-9058	T_max	5	0.664158	0.811474	Not Significant	A:P:B =3:1:1
EXF-6441	T_max	61	0.0446051	0.166115	Not Significant	A:P:B =3:1:1
EXF-6442	T_max	49	0.336794	0.586673	Not Significant	A:P:B =3:1:1
EXF-6443	T_max	57	0.0970997	0.295402	Not Significant	A:P:B =3:1:1
EXF-6459	T_max	46	0.120978	0.323005	Not Significant	A:P:B =3:1:1
EXF-7771	T_max	4	0.514872	0.722158	Not Significant	A:P:B =3:1:1
EXF-7983	T_max	71	0.00395712	0.0275722	Significant	A:P:B =3:1:1
EXF-7990	T_max	61	0.0446051	0.166115	Not Significant	A:P:B =3:1:1
EXF-6251	T_max	15	0.128604	0.323005	Not Significant	A:P:B =3:1:1
EXF-7104	T_max	60	0.0547267	0.184703	Not Significant	A:P:B =3:1:1
EXF-9531	T_max	41.5	0.759806	0.872969	Not Significant	A:P:B =3:1:1
EXF-12015	T_max	21	0.905647	0.963644	Not Significant	A:P:B =3:1:1
EXF-5650	T_max	74	0.00166256	0.0189006	Significant	A:P:B =3:1:1
EXF-7107	T_max	60	0.0547267	0.184703	Not Significant	A:P:B =3:1:1
EXF-8946	T_max	62	0.0361106	0.158266	Not Significant	A:P:B =3:1:1
EXF-12195	T_max	56	0.116006	0.323005	Not Significant	A:P:B =3:1:1
EXF-8114	T_max	65	0.0183476	0.0971992	Not Significant	A:P:B =3:1:1
EXF-9071	T_max	47	0.431938	0.666418	Not Significant	A:P:B =3:1:1
EXF-7958	T_max	36	0.582154	0.762092	Not Significant	A:P:B =3:1:1
EXF-12204	T_max	58	0.0807415	0.256473	Not Significant	A:P:B =3:1:1
ZIM2116	T_max	110	0.0122472	0.0734831	Not Significant	A:P:B =3:1:1
ZIM2409	T_max	40	0.861363	0.944695	Not Significant	A:P:B =3:1:1
ZIM2449	T_max	46.5	0.457785	0.672663	Not Significant	A:P:B =3:1:1
ZIM2511	T_max	70	0.00520219	0.0351148	Significant	A:P:B =3:1:1
EXF-12101	T_max	38.5	0.965162	1	Not Significant	A:P:B =3:1:1
EXF-1504	T_max	46	0.484827	0.702837	Not Significant	A:P:B =3:1:1
EXF-1446	T_max	15	0.0547267	0.184703	Not Significant	A:P:B =3:1:1
EXF-11486	T_max	45	0.146881	0.348641	Not Significant	A:P:B =3:1:1
EXF-11732	T_max	49.5	0.31511	0.553364	Not Significant	A:P:B =3:1:1
EXF-9505	T_max	44	0.600197	0.768036	Not Significant	A:P:B =3:1:1
EXF-4848	T_max	19.5	0.126345	0.323005	Not Significant	A:P:B =3:1:1
EXF-8413	T_max	18	0.0970997	0.295402	Not Significant	A:P:B =3:1:1
EXF-8418	T_max	21.5	0.175746	0.377402	Not Significant	A:P:B =3:1:1
EXF-6239	T_max	46	0.484827	0.702837	Not Significant	A:P:B =3:1:1
EXF-9502	T_max	46.5	0.457785	0.672663	Not Significant	A:P:B =3:1:1
EXF-8861	T_max	45	0.540888	0.733005	Not Significant	A:P:B =3:1:1
EXF-9380	T_max	45	0.541041	0.733005	Not Significant	A:P:B =3:1:1
EXF-17398	T_max	45.5	0.512373	0.722158	Not Significant	A:P:B =3:1:1
EXF-11735	T_max	39.5	0.895752	0.957834	Not Significant	A:P:B =3:1:1
EXF-11879	T_max	35.5	0.895752	0.957834	Not Significant	A:P:B =3:1:1
EXF-11946	T_max	24	0.256308	0.481414	Not Significant	A:P:B =3:1:1
EXF-11947	T_max	22	0.190264	0.391399	Not Significant	A:P:B =3:1:1
EXF-12110	T_max	23	0.221526	0.434997	Not Significant	A:P:B =3:1:1
EXF-12053	Fitness				Not Significant	A:P:B =1:1:3
EXF-12057	Fitness				Not Significant	A:P:B =1:1:3
EXF-4926	Fitness	14	0.0555556	0.477778	Not Significant	A:P:B =1:1:3
EXF-5648	Fitness	0	0.0555556	0.477778	Not Significant	A:P:B =1:1:3
EXF-7956	Fitness	3	0.333333	0.90878	Not Significant	A:P:B =1:1:3
EXF-9343	Fitness	0	0.0555556	0.477778	Not Significant	A:P:B =1:1:3
EXF-6398	Fitness	2	0.75	1	Not Significant	A:P:B =1:1:3
EXF-6471	Fitness	0	0.25	0.768474	Not Significant	A:P:B =1:1:3
EXF-7830	Fitness	12	0.00288489	0.1654	Not Significant	A:P:B =1:1:3
EXF-7860	Fitness	2	0.010101	0.248196	Not Significant	A:P:B =1:1:3
EXF-7849	Fitness	7	0.230303	0.768474	Not Significant	A:P:B =1:1:3
EXF-9058	Fitness				Not Significant	A:P:B =1:1:3
EXF-6441	Fitness				Not Significant	A:P:B =1:1:3
EXF-6442	Fitness				Not Significant	A:P:B =1:1:3
EXF-6443	Fitness				Not Significant	A:P:B =1:1:3
EXF-6459	Fitness				Not Significant	A:P:B =1:1:3
EXF-7771	Fitness				Not Significant	A:P:B =1:1:3
EXF-7983	Fitness	6	0.888889	1	Not Significant	A:P:B =1:1:3
EXF-7990	Fitness	2	0.222222	0.768474	Not Significant	A:P:B =1:1:3
EXF-6251	Fitness				Not Significant	A:P:B =1:1:3
EXF-7104	Fitness	2	0.222222	0.768474	Not Significant	A:P:B =1:1:3
EXF-9531	Fitness				Not Significant	A:P:B =1:1:3
EXF-12015	Fitness				Not Significant	A:P:B =1:1:3
EXF-5650	Fitness	8	0.888889	1	Not Significant	A:P:B =1:1:3
EXF-7107	Fitness	0	0.25	0.768474	Not Significant	A:P:B =1:1:3
EXF-8946	Fitness	7	1	1	Not Significant	A:P:B =1:1:3
EXF-12195	Fitness	4	0.183333	0.768474	Not Significant	A:P:B =1:1:3
EXF-8114	Fitness	0	0.00606061	0.248196	Not Significant	A:P:B =1:1:3
EXF-9071	Fitness	11	1	1	Not Significant	A:P:B =1:1:3
EXF-7958	Fitness	4	0.5	1	Not Significant	A:P:B =1:1:3
EXF-12204	Fitness	2	0.222222	0.768474	Not Significant	A:P:B =1:1:3
ZIM2116	Fitness	0	0.0555556	0.477778	Not Significant	A:P:B =1:1:3
ZIM2409	Fitness	10	1	1	Not Significant	A:P:B =1:1:3
ZIM2449	Fitness	0	0.00252525	0.1654	Not Significant	A:P:B =1:1:3
ZIM2511	Fitness	2	0.010101	0.248196	Not Significant	A:P:B =1:1:3
EXF-12101	Fitness	14	0.0555556	0.477778	Not Significant	A:P:B =1:1:3
EXF-1504	Fitness	10	0.5	1	Not Significant	A:P:B =1:1:3
EXF-1446	Fitness	2	0.222222	0.768474	Not Significant	A:P:B =1:1:3
EXF-11486	Fitness	3	1	1	Not Significant	A:P:B =1:1:3
EXF-11732	Fitness	7	0.106061	0.735043	Not Significant	A:P:B =1:1:3
EXF-9505	Fitness	2	0.010101	0.248196	Not Significant	A:P:B =1:1:3
EXF-4848	Fitness	2	0.222222	0.768474	Not Significant	A:P:B =1:1:3
EXF-8413	Fitness	3	0.333333	0.90878	Not Significant	A:P:B =1:1:3
EXF-8418	Fitness	2	0.222222	0.768474	Not Significant	A:P:B =1:1:3
EXF-6239	Fitness	0	0.0166667	0.318519	Not Significant	A:P:B =1:1:3
EXF-9502	Fitness	0	0.0555556	0.477778	Not Significant	A:P:B =1:1:3
EXF-8861	Fitness	5	0.0479798	0.477778	Not Significant	A:P:B =1:1:3
EXF-9380	Fitness	15	0.927273	1	Not Significant	A:P:B =1:1:3
EXF-17398	Fitness	2	0.0242424	0.41697	Not Significant	A:P:B =1:1:3
EXF-11735	Fitness	2	0.222222	0.768474	Not Significant	A:P:B =1:1:3
EXF-11879	Fitness	13	0.927273	1	Not Significant	A:P:B =1:1:3
EXF-11946	Fitness	18	1	1	Not Significant	A:P:B =1:1:3
EXF-11947	Fitness	11	0.343434	0.90878	Not Significant	A:P:B =1:1:3
EXF-12110	Fitness	12	0.431818	1	Not Significant	A:P:B =1:1:3
EXF-12053	initial biomass				Not Significant	A:P:B =1:1:3
EXF-12057	initial biomass				Not Significant	A:P:B =1:1:3
EXF-4926	initial biomass	8	0.888889	1	Not Significant	A:P:B =1:1:3
EXF-5648	initial biomass	1	0.111111	0.735043	Not Significant	A:P:B =1:1:3
EXF-7956	initial biomass	7	1	1	Not Significant	A:P:B =1:1:3
EXF-9343	initial biomass	7	1	1	Not Significant	A:P:B =1:1:3
EXF-6398	initial biomass	3	1	1	Not Significant	A:P:B =1:1:3
EXF-6471	initial biomass	3	1	1	Not Significant	A:P:B =1:1:3
EXF-7830	initial biomass	57	0.783258	1	Not Significant	A:P:B =1:1:3
EXF-7860	initial biomass	12	0.431818	1	Not Significant	A:P:B =1:1:3
EXF-7849	initial biomass	11	0.648485	1	Not Significant	A:P:B =1:1:3
EXF-9058	initial biomass				Not Significant	A:P:B =1:1:3
EXF-6441	initial biomass				Not Significant	A:P:B =1:1:3
EXF-6442	initial biomass				Not Significant	A:P:B =1:1:3
EXF-6443	initial biomass				Not Significant	A:P:B =1:1:3
EXF-6459	initial biomass				Not Significant	A:P:B =1:1:3
EXF-7771	initial biomass				Not Significant	A:P:B =1:1:3
EXF-7983	initial biomass	6	0.888889	1	Not Significant	A:P:B =1:1:3
EXF-7990	initial biomass	6	0.888889	1	Not Significant	A:P:B =1:1:3
EXF-6251	initial biomass				Not Significant	A:P:B =1:1:3
EXF-7104	initial biomass	5	0.666667	1	Not Significant	A:P:B =1:1:3
EXF-9531	initial biomass				Not Significant	A:P:B =1:1:3
EXF-12015	initial biomass				Not Significant	A:P:B =1:1:3
EXF-5650	initial biomass	6	0.888889	1	Not Significant	A:P:B =1:1:3
EXF-7107	initial biomass	0	0.25	0.768474	Not Significant	A:P:B =1:1:3
EXF-8946	initial biomass	4	0.5	1	Not Significant	A:P:B =1:1:3
EXF-12195	initial biomass	11	1	1	Not Significant	A:P:B =1:1:3
EXF-8114	initial biomass	12	0.787879	1	Not Significant	A:P:B =1:1:3
EXF-9071	initial biomass	13	0.666667	1	Not Significant	A:P:B =1:1:3
EXF-7958	initial biomass	4	0.5	1	Not Significant	A:P:B =1:1:3
EXF-12204	initial biomass	5	0.666667	1	Not Significant	A:P:B =1:1:3
ZIM2116	initial biomass	0	0.0555556	0.477778	Not Significant	A:P:B =1:1:3
ZIM2409	initial biomass	10	1	1	Not Significant	A:P:B =1:1:3
ZIM2449	initial biomass	16	0.876263	1	Not Significant	A:P:B =1:1:3
ZIM2511	initial biomass	19	0.876263	1	Not Significant	A:P:B =1:1:3
EXF-12101	initial biomass	9	0.666667	1	Not Significant	A:P:B =1:1:3
EXF-1504	initial biomass	7	1	1	Not Significant	A:P:B =1:1:3
EXF-1446	initial biomass	7	1	1	Not Significant	A:P:B =1:1:3
EXF-11486	initial biomass	4	1	1	Not Significant	A:P:B =1:1:3
EXF-11732	initial biomass	18	1	1	Not Significant	A:P:B =1:1:3
EXF-9505	initial biomass	21	0.638889	1	Not Significant	A:P:B =1:1:3
EXF-4848	initial biomass	5	0.666667	1	Not Significant	A:P:B =1:1:3
EXF-8413	initial biomass	7	1	1	Not Significant	A:P:B =1:1:3
EXF-8418	initial biomass	5	0.666667	1	Not Significant	A:P:B =1:1:3
EXF-6239	initial biomass	11	1	1	Not Significant	A:P:B =1:1:3
EXF-9502	initial biomass	7	1	1	Not Significant	A:P:B =1:1:3
EXF-8861	initial biomass	20	0.755051	1	Not Significant	A:P:B =1:1:3
EXF-9380	initial biomass	14	1	1	Not Significant	A:P:B =1:1:3
EXF-17398	initial biomass	14	1	1	Not Significant	A:P:B =1:1:3
EXF-11735	initial biomass	4	0.5	1	Not Significant	A:P:B =1:1:3
EXF-11879	initial biomass	16	0.787879	1	Not Significant	A:P:B =1:1:3
EXF-11946	initial biomass	19	0.876263	1	Not Significant	A:P:B =1:1:3
EXF-11947	initial biomass	23	0.431818	1	Not Significant	A:P:B =1:1:3
EXF-12110	initial biomass	22	0.530303	1	Not Significant	A:P:B =1:1:3
EXF-12053	Lag				Not Significant	A:P:B =1:1:3
EXF-12057	Lag				Not Significant	A:P:B =1:1:3
EXF-4926	Lag	8	0.881642	1	Not Significant	A:P:B =1:1:3
EXF-5648	Lag	8	0.881642	1	Not Significant	A:P:B =1:1:3
EXF-7956	Lag	9	0.655119	1	Not Significant	A:P:B =1:1:3
EXF-9343	Lag	10	0.456612	1	Not Significant	A:P:B =1:1:3
EXF-6398	Lag	3	1	1	Not Significant	A:P:B =1:1:3
EXF-6471	Lag	2	0.66062	1	Not Significant	A:P:B =1:1:3
EXF-7830	Lag	66.5	0.338407	0.90878	Not Significant	A:P:B =1:1:3
EXF-7860	Lag	9	0.190745	0.768474	Not Significant	A:P:B =1:1:3
EXF-7849	Lag	9	0.39075	1	Not Significant	A:P:B =1:1:3
EXF-9058	Lag				Not Significant	A:P:B =1:1:3
EXF-6441	Lag				Not Significant	A:P:B =1:1:3
EXF-6442	Lag				Not Significant	A:P:B =1:1:3
EXF-6443	Lag				Not Significant	A:P:B =1:1:3
EXF-6459	Lag				Not Significant	A:P:B =1:1:3
EXF-7771	Lag				Not Significant	A:P:B =1:1:3
EXF-7983	Lag	7.5	1	1	Not Significant	A:P:B =1:1:3
EXF-7990	Lag	7	1	1	Not Significant	A:P:B =1:1:3
EXF-6251	Lag				Not Significant	A:P:B =1:1:3
EXF-7104	Lag	10	0.456612	1	Not Significant	A:P:B =1:1:3
EXF-9531	Lag				Not Significant	A:P:B =1:1:3
EXF-12015	Lag				Not Significant	A:P:B =1:1:3
EXF-5650	Lag	8.5	0.76781	1	Not Significant	A:P:B =1:1:3
EXF-7107	Lag	3	1	1	Not Significant	A:P:B =1:1:3
EXF-8946	Lag	9	0.655119	1	Not Significant	A:P:B =1:1:3
EXF-12195	Lag	10	1	1	Not Significant	A:P:B =1:1:3
EXF-8114	Lag	13	0.924027	1	Not Significant	A:P:B =1:1:3
EXF-9071	Lag	4	0.17016	0.768474	Not Significant	A:P:B =1:1:3
EXF-7958	Lag	7.5	1	1	Not Significant	A:P:B =1:1:3
EXF-12204	Lag	7	1	1	Not Significant	A:P:B =1:1:3
ZIM2116	Lag	6	0.883133	1	Not Significant	A:P:B =1:1:3
ZIM2409	Lag	8	0.644461	1	Not Significant	A:P:B =1:1:3
ZIM2449	Lag	8	0.141041	0.758095	Not Significant	A:P:B =1:1:3
ZIM2511	Lag	8	0.141041	0.758095	Not Significant	A:P:B =1:1:3
EXF-12101	Lag	4.5	0.554868	1	Not Significant	A:P:B =1:1:3
EXF-1504	Lag	4	0.462343	1	Not Significant	A:P:B =1:1:3
EXF-1446	Lag	4.5	0.554868	1	Not Significant	A:P:B =1:1:3
EXF-11486	Lag	0	0.187781	0.768474	Not Significant	A:P:B =1:1:3
EXF-11732	Lag	8	0.141041	0.758095	Not Significant	A:P:B =1:1:3
EXF-9505	Lag	8	0.141041	0.758095	Not Significant	A:P:B =1:1:3
EXF-4848	Lag	6.5	1	1	Not Significant	A:P:B =1:1:3
EXF-8413	Lag	6.5	1	1	Not Significant	A:P:B =1:1:3
EXF-8418	Lag	6.5	1	1	Not Significant	A:P:B =1:1:3
EXF-6239	Lag	7.5	0.56645	1	Not Significant	A:P:B =1:1:3
EXF-9502	Lag	5	0.659216	1	Not Significant	A:P:B =1:1:3
EXF-8861	Lag	8	0.141041	0.758095	Not Significant	A:P:B =1:1:3
EXF-9380	Lag	7	0.218253	0.768474	Not Significant	A:P:B =1:1:3
EXF-17398	Lag	7	0.218253	0.768474	Not Significant	A:P:B =1:1:3
EXF-11735	Lag	7.5	1	1	Not Significant	A:P:B =1:1:3
EXF-11879	Lag	7.5	0.254669	0.768474	Not Significant	A:P:B =1:1:3
EXF-11946	Lag	8	0.141041	0.758095	Not Significant	A:P:B =1:1:3
EXF-11947	Lag	15	0.743596	1	Not Significant	A:P:B =1:1:3
EXF-12110	Lag	16	0.870767	1	Not Significant	A:P:B =1:1:3
EXF-12053	T_max				Not Significant	A:P:B =1:1:3
EXF-12057	T_max				Not Significant	A:P:B =1:1:3
EXF-4926	T_max	12	0.222222	0.768474	Not Significant	A:P:B =1:1:3
EXF-5648	T_max	12	0.222222	0.768474	Not Significant	A:P:B =1:1:3
EXF-7956	T_max	12	0.222222	0.768474	Not Significant	A:P:B =1:1:3
EXF-9343	T_max	5	0.666667	1	Not Significant	A:P:B =1:1:3
EXF-6398	T_max	4	1	1	Not Significant	A:P:B =1:1:3
EXF-6471	T_max	4	1	1	Not Significant	A:P:B =1:1:3
EXF-7830	T_max	105	0.000245841	0.0422847	Significant	A:P:B =1:1:3
EXF-7860	T_max	29	0.0732323	0.599808	Not Significant	A:P:B =1:1:3
EXF-7849	T_max	25	0.0424242	0.477778	Not Significant	A:P:B =1:1:3
EXF-9058	T_max				Not Significant	A:P:B =1:1:3
EXF-6441	T_max				Not Significant	A:P:B =1:1:3
EXF-6442	T_max				Not Significant	A:P:B =1:1:3
EXF-6443	T_max				Not Significant	A:P:B =1:1:3
EXF-6459	T_max				Not Significant	A:P:B =1:1:3
EXF-7771	T_max				Not Significant	A:P:B =1:1:3
EXF-7983	T_max	12	0.222222	0.768474	Not Significant	A:P:B =1:1:3
EXF-7990	T_max	11	0.333333	0.90878	Not Significant	A:P:B =1:1:3
EXF-6251	T_max				Not Significant	A:P:B =1:1:3
EXF-7104	T_max	10	0.5	1	Not Significant	A:P:B =1:1:3
EXF-9531	T_max				Not Significant	A:P:B =1:1:3
EXF-12015	T_max				Not Significant	A:P:B =1:1:3
EXF-5650	T_max	6	0.888889	1	Not Significant	A:P:B =1:1:3
EXF-7107	T_max	7	0.25	0.768474	Not Significant	A:P:B =1:1:3
EXF-8946	T_max	14	0.0555556	0.477778	Not Significant	A:P:B =1:1:3
EXF-12195	T_max	14	0.516667	1	Not Significant	A:P:B =1:1:3
EXF-8114	T_max	21	0.230303	0.768474	Not Significant	A:P:B =1:1:3
EXF-9071	T_max	21	0.0166667	0.318519	Not Significant	A:P:B =1:1:3
EXF-7958	T_max	11	0.333333	0.90878	Not Significant	A:P:B =1:1:3
EXF-12204	T_max	5	0.666667	1	Not Significant	A:P:B =1:1:3
ZIM2116	T_max	10	0.462343	1	Not Significant	A:P:B =1:1:3
ZIM2409	T_max	11	1	1	Not Significant	A:P:B =1:1:3
ZIM2449	T_max	19	0.876263	1	Not Significant	A:P:B =1:1:3
ZIM2511	T_max	17	1	1	Not Significant	A:P:B =1:1:3
EXF-12101	T_max	1	0.111111	0.735043	Not Significant	A:P:B =1:1:3
EXF-1504	T_max	3	0.333333	0.90878	Not Significant	A:P:B =1:1:3
EXF-1446	T_max	1	0.111111	0.735043	Not Significant	A:P:B =1:1:3
EXF-11486	T_max	4	1	1	Not Significant	A:P:B =1:1:3
EXF-11732	T_max	25	0.252279	0.768474	Not Significant	A:P:B =1:1:3
EXF-9505	T_max	18	1	1	Not Significant	A:P:B =1:1:3
EXF-4848	T_max	7	1	1	Not Significant	A:P:B =1:1:3
EXF-8413	T_max	4	0.5	1	Not Significant	A:P:B =1:1:3
EXF-8418	T_max	3	0.333333	0.90878	Not Significant	A:P:B =1:1:3
EXF-6239	T_max	6	0.383333	0.99899	Not Significant	A:P:B =1:1:3
EXF-9502	T_max	1	0.111111	0.735043	Not Significant	A:P:B =1:1:3
EXF-8861	T_max	19.5	0.80721	1	Not Significant	A:P:B =1:1:3
EXF-9380	T_max	13.5	1	1	Not Significant	A:P:B =1:1:3
EXF-17398	T_max	17	0.648485	1	Not Significant	A:P:B =1:1:3
EXF-11735	T_max	4	0.5	1	Not Significant	A:P:B =1:1:3
EXF-11879	T_max	11	0.648485	1	Not Significant	A:P:B =1:1:3
EXF-11946	T_max	20	0.755051	1	Not Significant	A:P:B =1:1:3
EXF-11947	T_max	14	0.638889	1	Not Significant	A:P:B =1:1:3
EXF-12110	T_max	18	1	1	Not Significant	A:P:B =1:1:3
EXF-12053	Lipid_Accumulation	9	0.1	0.3375	Not Significant	MM+AA+ino
EXF-12057	Lipid_Accumulation	9	0.1	0.3375	Not Significant	MM+AA+ino
EXF-4926	Lipid_Accumulation	4	1	1	Not Significant	MM+AA+ino
EXF-6251	Lipid_Accumulation	7	0.4	0.744828	Not Significant	MM+AA+ino
EXF-7104	Lipid_Accumulation	6	0.7	0.9	Not Significant	MM+AA+ino
EXF-5648	Lipid_Accumulation	9	0.1	0.3375	Not Significant	MM+AA+ino
EXF-9531	Lipid_Accumulation	9	0.1	0.3375	Not Significant	MM+AA+ino
EXF-12204	Lipid_Accumulation	4	1	1	Not Significant	MM+AA+ino
EXF-7956	Lipid_Accumulation	6	0.7	0.9	Not Significant	MM+AA+ino
EXF-7958	Lipid_Accumulation	6	0.7	0.9	Not Significant	MM+AA+ino
EXF-7983	Lipid_Accumulation	8	0.2	0.490909	Not Significant	MM+AA+ino
EXF-7990	Lipid_Accumulation	6	0.7	0.9	Not Significant	MM+AA+ino
EXF-7107	Lipid_Accumulation	4	1	1	Not Significant	MM+AA+ino
EXF-9071	Lipid_Accumulation	8	0.2	0.490909	Not Significant	MM+AA+ino
EXF-9343	Lipid_Accumulation	4	1	1	Not Significant	MM+AA+ino
EXF-12015	Lipid_Accumulation	9	0.1	0.3375	Not Significant	MM+AA+ino
EXF-5650	Lipid_Accumulation	8	0.2	0.490909	Not Significant	MM+AA+ino
EXF-6398	Lipid_Accumulation	7	0.4	0.744828	Not Significant	MM+AA+ino
EXF-6471	Lipid_Accumulation	4	1	1	Not Significant	MM+AA+ino
EXF-7830	Lipid_Accumulation	9	0.1	0.3375	Not Significant	MM+AA+ino
EXF-7860	Lipid_Accumulation	9	0.1	0.3375	Not Significant	MM+AA+ino
EXF-8946	Lipid_Accumulation	2	0.4	0.744828	Not Significant	MM+AA+ino
EXF-12195	Lipid_Accumulation	5	1	1	Not Significant	MM+AA+ino
EXF-8114	Lipid_Accumulation	8	0.2	0.490909	Not Significant	MM+AA+ino
EXF-7849	Lipid_Accumulation	4	1	1	Not Significant	MM+AA+ino
EXF-9058	Lipid_Accumulation	6	0.7	0.9	Not Significant	MM+AA+ino
EXF-6441	Lipid_Accumulation	6	0.7	0.9	Not Significant	MM+AA+ino
EXF-6442	Lipid_Accumulation	6	0.7	0.9	Not Significant	MM+AA+ino
EXF-6443	Lipid_Accumulation	4	1	1	Not Significant	MM+AA+ino
EXF-6459	Lipid_Accumulation	7	0.4	0.744828	Not Significant	MM+AA+ino
EXF-7771	Lipid_Accumulation	7	0.4	0.744828	Not Significant	MM+AA+ino
EXF-12101	Lipid_Accumulation	9	0.1	0.3375	Not Significant	MM+AA+ino
EXF-1504	Lipid_Accumulation	4	1	1	Not Significant	MM+AA+ino
EXF-1446	Lipid_Accumulation	6	0.7	0.9	Not Significant	MM+AA+ino
EXF-11486	Lipid_Accumulation	8	0.2	0.490909	Not Significant	MM+AA+ino
EXF-11732	Lipid_Accumulation	9	0.1	0.3375	Not Significant	MM+AA+ino
EXF-9505	Lipid_Accumulation	5	1	1	Not Significant	MM+AA+ino
EXF-4848	Lipid_Accumulation	9	0.1	0.3375	Not Significant	MM+AA+ino
EXF-8413	Lipid_Accumulation	7	0.4	0.744828	Not Significant	MM+AA+ino
EXF-8418	Lipid_Accumulation	9	0.1	0.3375	Not Significant	MM+AA+ino
EXF-6239	Lipid_Accumulation	6	0.7	0.9	Not Significant	MM+AA+ino
EXF-9502	Lipid_Accumulation	8	0.2	0.490909	Not Significant	MM+AA+ino
EXF-8861	Lipid_Accumulation	7	0.4	0.744828	Not Significant	MM+AA+ino
EXF-9380	Lipid_Accumulation	4	1	1	Not Significant	MM+AA+ino
EXF-17398	Lipid_Accumulation	3	0.7	0.9	Not Significant	MM+AA+ino
EXF-11735	Lipid_Accumulation	9	0.1	0.3375	Not Significant	MM+AA+ino
EXF-11879	Lipid_Accumulation	6	0.7	0.9	Not Significant	MM+AA+ino
EXF-11946	Lipid_Accumulation	6	0.7	0.9	Not Significant	MM+AA+ino
EXF-11947	Lipid_Accumulation	9	0.1	0.3375	Not Significant	MM+AA+ino
EXF-12110	Lipid_Accumulation	9	0.1	0.3375	Not Significant	MM+AA+ino
ZIM2409	Lipid_Accumulation	9	0.1	0.3375	Not Significant	MM+AA+ino
ZIM2449	Lipid_Accumulation	6	0.7	0.9	Not Significant	MM+AA+ino
ZIM2511	Lipid_Accumulation	9	0.1	0.3375	Not Significant	MM+AA+ino
ZIM2116	Lipid_Accumulation	4	1	1	Not Significant	MM+AA+ino
